# Supplementary material for: Proteomics of tumor and serum samples from isocitrate dehydrogenase‐wildtype glioblastoma patients: is the detoxification of reactive oxygen species associated with shorter survival?
Source: Mol Oncol. 2024 May 27;18(11):2783–800. doi: 10.1002/1878-0261.13668 (PMC11547244; doi:10.1002/1878-0261.13668)
Supplement: Supplementary file 1 — Fig. S1. IHC staining for AHSP, FABP7 and TJAP1 on tumor tissues from STS and LTS with IDH‐wildtype GB. Table S1. Results of the SAM method to identify tumor proteins displaying significant differential expression between the STS and LTS groups. Table S2. Results of the SAM method to identify serum proteins displaying significant differential expression between the STS and LTS groups. Table S3. Univariate Cox regression analysis for OS of the three tumor proteins of interest (AHSP, FAPB7 and TJAP1) at the mRNA level based on an analysis of the TCGA‐GB transcriptomic dataset (https://portal.gdc.cancer.gov/). Table S4. Univariate Cox regression analysis for OS of the 19 serum proteins of interest at the protein level based on a serum proteome dataset for 96 IDH‐wildtype GB patients treated with a first‐line Stupp's regimen. Table S5. Univariate Cox regression analysis of factors associated with PFS and OS in 93 IDH‐wildtype GB patients treated with a first‐line Stupp's regimen. [file MOL2-18-2783-s001.zip]

Archive with 3 entries (3 files):
- MOL2_13668-sup-1_Supplementary data.docx
- Table S1.xlsx
- Table S2.xlsx
