# Supplementary material for: Proteomics of tumor and serum samples from isocitrate dehydrogenase‐wildtype glioblastoma patients: is the detoxification of reactive oxygen species associated with shorter survival?
Source: Mol Oncol. 2024 May 27;18(11):2783–800. doi: 10.1002/1878-0261.13668 (PMC11547244; doi:10.1002/1878-0261.13668)
Supplement: Supplementary file 1 — Fig. S1. IHC staining for AHSP, FABP7 and TJAP1 on tumor tissues from STS and LTS with IDH‐wildtype GB. Table S1. Results of the SAM method to identify tumor proteins displaying significant differential expression between the STS and LTS groups. Table S2. Results of the SAM method to identify serum proteins displaying significant differential expression between the STS and LTS groups. Table S3. Univariate Cox regression analysis for OS of the three tumor proteins of interest (AHSP, FAPB7 and TJAP1) at the mRNA level based on an analysis of the TCGA‐GB transcriptomic dataset (https://portal.gdc.cancer.gov/). Table S4. Univariate Cox regression analysis for OS of the 19 serum proteins of interest at the protein level based on a serum proteome dataset for 96 IDH‐wildtype GB patients treated with a first‐line Stupp's regimen. Table S5. Univariate Cox regression analysis of factors associated with PFS and OS in 93 IDH‐wildtype GB patients treated with a first‐line Stupp's regimen. [file MOL2-18-2783-s001.zip › Table S1.xlsx]

## Sheet: Table S1
Table S1: Results of SAM method to identify tumor proteins displaying significant differential expression between the STS and LTS groups. In green, proteins with a SAM q-value < 5% considered to display significant differential expression. Abbreviations: LTS, long-term survivors; SAM, significance analysis of microarray; STS, short-term survivors
Tumor samples
Gene symbol	Score d	Numerator r	Denominator s s0	Fold change (STS/LTS)	Q-value (%)
FABP7	-3.28053113659332	-1.41899726066639	0.432551072244952	0.373972149673793	0
TJAP1	-3.49629721202799	-1.79488141053453	0.513366370673455	0.288195275364372	0
AHSP	-3.77208569328841	-2.40128509768777	0.636593463918471	0.18929587814792	0
PPP3CC	2.94329909350657	2.33449337966484	0.793155335390526	5.04373815282226	11.1997417926964
MGST1	3.09660901067538	1.84379004615336	0.595422295742537	3.5895177860212	11.1997417926964
FHAD1	3.06319980754656	1.3105500050913	0.427836931127574	2.48036081871617	11.1997417926964
CIR1	2.97041518714644	0.916120381846282	0.308414926576767	1.88703395374529	11.1997417926964
TGFB1I1	-2.72527445879025	-0.701774710880029	0.257506068284787	0.614815434798733	11.1997417926964
EPHA2	-2.96592709800958	-1.08956603157601	0.367361029307568	0.46990270195747	11.1997417926964
PGM2	-2.59341169648766	-0.397642271619247	0.153327862351275	0.759097827849906	19.4778118133851
LAMA5	-2.30268441232936	-0.613602700941561	0.266472773106086	0.653562584624402	19.4778118133851
LAMC1	-2.31271309549393	-0.63850142465046	0.276083283263502	0.642379863689915	19.4778118133851
HMBS	-2.2977088256066	-0.660468170130704	0.287446417392047	0.632672954458546	19.4778118133851
SHPK	-2.47687247015279	-0.677820101082478	0.273659669300885	0.625109095303795	19.4778118133851
TTC38	-2.5048446206532	-0.71039645022341	0.283608988903334	0.611152172157294	19.4778118133851
BCAM	-2.3149340175319	-0.728499584858209	0.314695615227473	0.603531265224502	19.4778118133851
CCDC9	-2.45287615449391	-0.732401440713456	0.29858883799397	0.60190118379391	19.4778118133851
DPM3	-2.69841177497363	-0.754743930595222	0.279699317055714	0.592651568106455	19.4778118133851
CPSF3L	-2.54828428144283	-0.778408050828158	0.305463584458256	0.583009763509846	19.4778118133851
COL4A1	-2.33574957179073	-0.794447741121791	0.340125393028637	0.576563837887391	19.4778118133851
MYL9	-2.5043007042313	-0.806150271597909	0.321906339057378	0.571905913588175	19.4778118133851
MMRN2	-2.40041117009837	-0.849643068045351	0.353957304743976	0.554922010296607	19.4778118133851
FBXO7	-2.54774307839771	-0.969204194829436	0.380416770846051	0.510787740840282	19.4778118133851
HBD	-2.44421883755401	-0.981670774305243	0.401629657386827	0.506392950304975	19.4778118133851
SLC4A1	-2.30448699555701	-1.00181042125984	0.434721663950069	0.499372949325651	19.4778118133851
LAMC3	-2.58598814974276	-1.30780482169929	0.5057273065344	0.403935032383831	19.4778118133851
FBLN5	-2.55505936114907	-1.34441555783162	0.526177817343157	0.393813491569121	19.4778118133851
HBA2	-2.31870565208716	-1.37065133842273	0.591127785964963	0.386716616705367	19.4778118133851
CHTF18	-2.50665628076957	-1.56132805631597	0.62287281598761	0.33883902388951	19.4778118133851
CD36	-2.34277377775325	-1.73694511241098	0.741405392575606	0.300004259091499	19.4778118133851
TRIM22	-2.47497878383624	-1.7814310039292	0.719776272654737	0.290894716066322	19.4778118133851
HBG1	-2.49760611749071	-2.03853100252511	0.816193949978462	0.243411459917678	19.4778118133851
CNTN2	2.64941181331525	1.91293347448576	0.722021946483313	3.76574020845176	26.0648536266389
SVIP	2.7436823986796	1.70086841289662	0.619921756875054	3.25096587632089	26.0648536266389
ICAM1	2.66429453086673	0.871998346060954	0.327290521358868	1.83019623807525	26.0648536266389
COPS3	-2.09082082215945	-0.294288820747514	0.140752769261005	0.815474222900615	26.0648536266389
LMNA	-2.0180603256611	-0.381471542327276	0.189028810227617	0.767654187426428	26.0648536266389
DCPS	-2.03352177902604	-0.393185436666863	0.193351967371198	0.761446491110619	26.0648536266389
APEH	-2.00349839644925	-0.405127533136879	0.202210061088582	0.75516953342223	26.0648536266389
TMTC3	-2.07935357536825	-0.425897586283716	0.204822109779137	0.744375467268697	26.0648536266389
CASP3	-2.18527232499125	-0.471712814614843	0.215859968215509	0.721107966450444	26.0648536266389
BANF1	-2.08969758474245	-0.492128015263225	0.235502026157473	0.710975615197578	26.0648536266389
PSMG2	-2.04970957939819	-0.523306723909892	0.2553077417258	0.695775255021406	26.0648536266389
AGRN	-2.0952624555437	-0.56070582703981	0.267606487939628	0.677970390966522	26.0648536266389
COL4A2	-2.1573538748614	-0.563005649588964	0.260970467640658	0.676890488820145	26.0648536266389
TRIOBP	-1.99387896911277	-0.56863137988241	0.285188513792007	0.674256121691129	26.0648536266389
SYMPK	-2.14031573936674	-0.571188504785246	0.266871141616818	0.673062085550379	26.0648536266389
EHD2	-2.21250057643221	-0.574739734397181	0.25976930380013	0.671407363944187	26.0648536266389
HSPG2	-2.26463781657364	-0.576260497657124	0.254460335087488	0.670699997758077	26.0648536266389
HMGN4	-2.01270236520123	-0.583786814038843	0.290051238639289	0.667210170699849	26.0648536266389
CASC4	-1.98147903604446	-0.594686710498614	0.300122635506536	0.662188237558712	26.0648536266389
BLVRB	-2.02397514252933	-0.601664588158929	0.297268763591157	0.658993167229843	26.0648536266389
MOCS3	-2.2424812048949	-0.633311836336894	0.282415671959478	0.644694760475668	26.0648536266389
LAMB1	-2.0683569732858	-0.636002211009481	0.307491511003116	0.643493637460496	26.0648536266389
NID1	-2.20476236445097	-0.638517002421922	0.289608083264305	0.64237292750978	26.0648536266389
PTGS1	-2.02692315491537	-0.645142931697242	0.318286823125358	0.63942943749776	26.0648536266389
KIRREL	-2.21136989459399	-0.679296290765313	0.307183475919588	0.624469800352181	26.0648536266389
BPGM	-2.14469266519053	-0.68774168733415	0.320671440946553	0.620824893699997	26.0648536266389
LAMA4	-2.1401393732459	-0.69871311674429	0.326480193523364	0.616121541740152	26.0648536266389
DAG1	-2.10635029523498	-0.708747871710363	0.33648148330964	0.611850939524884	26.0648536266389
CREB1	-2.18326046939513	-0.724780385814917	0.331971560871853	0.605089147266432	26.0648536266389
HBB	-2.07393993641761	-0.734425269572771	0.354120800065874	0.601057421988852	26.0648536266389
VPS41	-2.15782582475814	-0.819940129397553	0.379984389838071	0.566465449988738	26.0648536266389
TMEM201	-2.06984430777177	-0.838203101786204	0.404959493155573	0.559339801436172	26.0648536266389
SPTA1	-2.1503721145013	-0.843623520929697	0.392315132455734	0.557242221808152	26.0648536266389
IRAK1	-2.11104517287546	-0.845192355577602	0.400366778711022	0.556636587405963	26.0648536266389
TAF7	-1.96575295865822	-0.852606672633479	0.433730326528645	0.553783251670327	26.0648536266389
ANK1	-2.09186145719216	-0.859209854023762	0.41073936855123	0.551254390390331	26.0648536266389
SPTB	-2.14868632661338	-0.861363115883801	0.400878948786082	0.550432241807567	26.0648536266389
PRKD1	-1.97135565697443	-0.868259860774726	0.440437958367848	0.547807202337569	26.0648536266389
SLC20A2	-2.24027634440952	-0.883065502584717	0.394177041947685	0.542214085753437	26.0648536266389
PCDHGC3	-2.27104989189718	-0.89171976079945	0.392646486535145	0.538971255910165	26.0648536266389
MTSS1L	-1.9883833114141	-0.902722732513487	0.453998344952657	0.534876330436926	26.0648536266389
CA1	-2.08053766938729	-0.92309448356475	0.443680735584373	0.527376618972164	26.0648536266389
EPB42	-2.2295430949506	-0.938243516116005	0.420823225279166	0.521867868889119	26.0648536266389
C12orf4	-2.204603714398	-0.97020541305924	0.440081546956918	0.510433381417725	26.0648536266389
SIPA1L2	-1.97199613761342	-0.988239934099989	0.501136850752655	0.504092385050023	26.0648536266389
LAMA1	-2.24615070502048	-1.00733624918321	0.448472244952962	0.497463903399267	26.0648536266389
NOTCH1	-2.01953116204648	-1.01016364860121	0.500197108905992	0.496489926397635	26.0648536266389
AMFR	-2.04860060100366	-1.08591189548601	0.530074966762188	0.471094405524508	26.0648536266389
PLXDC1	-2.05575775023465	-1.24660463227823	0.606396659400137	0.421438893422482	26.0648536266389
SFT2D3	-1.99379198039436	-1.26326076970427	0.633597076388284	0.416601295345876	26.0648536266389
RCCD1	-2.03930568681023	-1.57073383777166	0.770229714912682	0.336637117637142	26.0648536266389
CPNE4	-2.29076042844839	-1.63070077081996	0.711860022797971	0.322931309768548	26.0648536266389
COPS4	-1.93047685581404	-0.251663453138162	0.130363361974646	0.839927405424817	31.9115930531624
RMDN3	-1.69978245781042	-0.281826384486315	0.165801443114874	0.822549049217156	31.9115930531624
EIF3J	-1.81627045518688	-0.303097722797814	0.166879179217077	0.810510217077424	31.9115930531624
USE1	-1.91256834245922	-0.306978572666726	0.160505936364086	0.808332874315242	31.9115930531624
PSMD4	-1.8396639623871	-0.32149815594506	0.174759174783144	0.800238444300279	31.9115930531624
TTLL12	-1.77462850168437	-0.321551525394174	0.181193711860808	0.800208841720538	31.9115930531624
ANXA5	-1.79941801815888	-0.325469244958974	0.180874728203503	0.798038777382101	31.9115930531624
GSS	-1.88909677549209	-0.32687505852374	0.17303245803201	0.797261518656236	31.9115930531624
PSMB2	-1.90101427141905	-0.33609038531573	0.176795298367144	0.792185178709946	31.9115930531624
FAM96A	-1.8559403886604	-0.344647844473823	0.185699846061643	0.787500178446935	31.9115930531624
SWAP70	-1.94056015792213	-0.349753427747665	0.180233231275946	0.784718203300558	31.9115930531624
DCHS1	-1.75384271400911	-0.375744424054597	0.214240661977996	0.770707628467682	31.9115930531624
CALD1	-1.86261977189761	-0.411270521117007	0.220802188037556	0.751960861578743	31.9115930531624
RPL36AL	-1.85908687957885	-0.414444741357455	0.222929194923554	0.750308214674986	31.9115930531624
CAMK2D	-1.81877864981988	-0.418035577466222	0.229844119573111	0.748443036248844	31.9115930531624
GLG1	-1.88967824216631	-0.424384502047916	0.224580297628556	0.745156570403612	31.9115930531624
MFGE8	-1.74838714130565	-0.426364591831549	0.243861660703562	0.744134549261096	31.9115930531624
FERMT2	-1.73050567824042	-0.429577405047574	0.248238078874361	0.742479240854694	31.9115930531624
PNP	-1.91134444507057	-0.434100666453778	0.227117967969269	0.740155001647883	31.9115930531624
SLC27A3	-1.71119475931187	-0.436830196443852	0.25527789520552	0.738755977408027	31.9115930531624
YLPM1	-1.8429736387536	-0.438419601891795	0.237887071563485	0.737942544086666	31.9115930531624
PIK3C2A	-1.91532885589538	-0.441503866783965	0.230510737320651	0.736366619122778	31.9115930531624
PTDSS2	-1.79061555716158	-0.446995412905579	0.249632262557878	0.733569004485758	31.9115930531624
RNF170	-1.76796828952135	-0.456981183581247	0.25847815613535	0.728509058501121	31.9115930531624
PRDX2	-1.75010958307637	-0.458880690589528	0.26220111873389	0.727550507015452	31.9115930531624
PDLIM2	-1.77964818646901	-0.471675268219922	0.265038490082565	0.721126733657679	31.9115930531624
MRPL39	-1.86850065357856	-0.474605194087081	0.254003226157891	0.719663705226344	31.9115930531624
VWA1	-1.70591177165321	-0.48769107201033	0.28588293961868	0.713165554302372	31.9115930531624
SNTB1	-1.92658485311573	-0.490081489237355	0.25437835683426	0.711984880883724	31.9115930531624
GRAMD4	-1.77946292646098	-0.491078903142972	0.2759702918451	0.711492816950126	31.9115930531624
UBAC1	-1.81771177351718	-0.503139500961749	0.276798284685255	0.705569693557086	31.9115930531624
SLC30A7	-1.79837965918274	-0.506030654915479	0.281381438191667	0.704157151106636	31.9115930531624
ZC3H14	-1.76800610006376	-0.506075887149198	0.286241030011687	0.704135074298554	31.9115930531624
ITGA1	-1.73210121451981	-0.507581089013422	0.293043550087309	0.703400814669246	31.9115930531624
BID	-1.90956812130235	-0.507629043324854	0.265834477263186	0.70337743443976	31.9115930531624
ARHGEF12	-1.8311501669575	-0.50788114757508	0.277356361449557	0.703254533242139	31.9115930531624
VWF	-1.93771192182955	-0.51453976650758	0.265539867258371	0.700016209036285	31.9115930531624
SPARC	-1.93848874313965	-0.51497753341866	0.265659284966795	0.699803830511125	31.9115930531624
TOR1AIP2	-1.91883170467445	-0.519421142149538	0.270696560247665	0.697651698388954	31.9115930531624
DNPH1	-1.726382288857	-0.531862783851071	0.308079379222088	0.691661095946501	31.9115930531624
TSPAN3	-1.73360937461883	-0.534097494868686	0.308084106309196	0.690590553563977	31.9115930531624
FAM8A1	-1.960902213325	-0.536049590518603	0.273368853824511	0.689656754570229	31.9115930531624
EPS8	-1.84159683018493	-0.538457164789639	0.292386018461797	0.688506812870086	31.9115930531624
GATM	-1.72389058547915	-0.539101099125553	0.312723500938264	0.688199572437379	31.9115930531624
ACSS3	-1.82870517831938	-0.541173033491198	0.295932356897763	0.687211920242007	31.9115930531624
COL7A1	-1.8115170562482	-0.542144045257363	0.29927625764683	0.6867495450827	31.9115930531624
AP4S1	-1.87250847431223	-0.544490612773314	0.290781387770919	0.685633443432994	31.9115930531624
APEX1	-1.87713393768502	-0.546010149941262	0.290874369153769	0.68491167133609	31.9115930531624
LAMB2	-1.9449062331746	-0.54851721184885	0.282027586982189	0.683722490805001	31.9115930531624
ADRM1	-1.90258801451955	-0.555937396591354	0.292200619550177	0.680214942385459	31.9115930531624
NES	-1.93700231795133	-0.561076058557269	0.289662048081951	0.677796429183136	31.9115930531624
COL18A1	-1.82110029235645	-0.561192940060661	0.308161468325555	0.677741518994666	31.9115930531624
PDF	-1.71095865939731	-0.570097989440535	0.333203836521307	0.673571037190366	31.9115930531624
GOLGA4	-1.86805438643461	-0.590137349705167	0.315910154431589	0.664279662248468	31.9115930531624
FAM168A	-1.73807298135541	-0.591052393483631	0.340061896033104	0.663858469806721	31.9115930531624
PAFAH2	-1.82981030590793	-0.595680030794844	0.325541958568909	0.661732466513297	31.9115930531624
PIH1D1	-1.9047339721216	-0.615676120309679	0.3232347032819	0.652623969062599	31.9115930531624
KIAA2026	-1.85755444192718	-0.616406087329802	0.331837427435124	0.652293841447848	31.9115930531624
ITPA	-1.72547753111565	-0.626233457295468	0.362933417562709	0.647865636444061	31.9115930531624
HBA1	-1.74506507941769	-0.641358426899846	0.367526938945946	0.641109002809291	31.9115930531624
MICALL1	-1.69879582410447	-0.659005589704053	0.387925129290597	0.633314673087005	31.9115930531624
NFATC2	-1.83970634201916	-0.660984286880957	0.359287931874768	0.63244665943488	31.9115930531624
S100A4	-1.74697257638227	-0.668642858700773	0.382743763548617	0.629098200837074	31.9115930531624
CNN2	-1.72381161206865	-0.672431767850787	0.390084254649984	0.627448185681447	31.9115930531624
ABCD1	-1.9060951203279	-0.677254950010873	0.35531015361624	0.625354019054142	31.9115930531624
CAT	-1.94172571466879	-0.683518369240739	0.352015922783063	0.622644947411779	31.9115930531624
SUMF2	-1.80525668865366	-0.684483653838544	0.379161400226703	0.622228484794441	31.9115930531624
HDDC2	-1.8485440749971	-0.699609747758773	0.378465278281163	0.615738742856874	31.9115930531624
GTDC2	-1.79099272353227	-0.702801386401108	0.392408845198999	0.61437806488071	31.9115930531624
ANAPC1	-1.76613198799406	-0.706292133895298	0.399909032108914	0.612893311599307	31.9115930531624
LPIN2	-1.76189156536021	-0.727823789020571	0.4130922715847	0.603814041173199	31.9115930531624
TAGLN	-1.84997280061839	-0.736263614166045	0.397986183321146	0.600292016312977	31.9115930531624
TAF10	-1.71295424468249	-0.748543579159985	0.436989827068458	0.595204121204222	31.9115930531624
TMEM179B	-1.70181189951554	-0.759093110996702	0.446049949005995	0.590867637860888	31.9115930531624
CMTM6	-1.7055167023477	-0.773417540377947	0.453479898093823	0.585029978649504	31.9115930531624
DHRS13	-1.84972946916631	-0.804375635369723	0.434861231752049	0.572609838812935	31.9115930531624
PITPNC1	-1.91798962537618	-0.815646516993697	0.425261172533049	0.568153821975176	31.9115930531624
VPS13D	-1.77351051179242	-0.825749831361279	0.465601881618804	0.56418889268042	31.9115930531624
GMPR	-1.90699154121666	-0.84654433941944	0.44391614809122	0.55611519436163	31.9115930531624
MRPS18A	-1.83390441708939	-0.850229008480825	0.463616860594203	0.5546966783899	31.9115930531624
SASH3	-1.72437650266964	-0.86354483532992	0.500786709858896	0.549600478250016	31.9115930531624
TOR1B	-1.80815242717671	-0.86674861423	0.479355944334494	0.548381339957953	31.9115930531624
PHF2	-1.83494291296806	-0.875367401022045	0.477054296804318	0.545115028036011	31.9115930531624
POMT1	-1.71742656002662	-0.940394836797685	0.547560436460882	0.521090248917607	31.9115930531624
POLR2G	-1.82770782514923	-1.01092521798669	0.553110953554161	0.496227908620977	31.9115930531624
ZGPAT	-1.89152387877402	-1.03981166980768	0.549721672285535	0.486390963301956	31.9115930531624
STK32C	-1.70633200156651	-1.0866577189759	0.636838386655287	0.470850928933449	31.9115930531624
SLC39A7	-1.72132770860241	-1.14234923952472	0.663644251943301	0.45302129100553	31.9115930531624
MYCBP	-1.84648131234761	-1.19084698244102	0.64492771980832	0.438045615803969	31.9115930531624
OSBPL2	-1.76305222126515	-1.19225287456172	0.676243653013393	0.437618952585215	31.9115930531624
PXMP4	-1.95274492468488	-1.19749593175931	0.613237252147793	0.436031439699225	31.9115930531624
YPEL5	-1.87745061299864	-1.23742555532251	0.659098858183072	0.424128826071412	31.9115930531624
TMCO4	-1.93969421443722	-1.26826342907379	0.653847095915459	0.415159199080437	31.9115930531624
ABCA12	-1.83219193391205	-1.28846606269311	0.703237493215031	0.409386075376856	31.9115930531624
WIPF3	-1.81546334845919	-1.38203342478928	0.761256582768379	0.383677634739297	31.9115930531624
NOTCH3	-1.94513129721745	-1.87871856925807	0.965856943408198	0.271925137772299	31.9115930531624
HNRNPH2	-1.5598727257776	-0.217652849784185	0.139532441453315	0.859963391065837	36.4110754451918
COPS5	-1.67992982485706	-0.246134167701371	0.146514553203026	0.843152695120019	36.4110754451918
COASY	-1.56106471032103	-0.27908214597181	0.178776795174888	0.824115159119245	36.4110754451918
PSMB7	-1.52269249152722	-0.28892202248112	0.189744169678895	0.818513420961616	36.4110754451918
TPM1	-1.66755675517766	-0.29690017037219	0.178045016729016	0.813999509140521	36.4110754451918
PHLDB1	-1.64380159170592	-0.297168149616217	0.180781032890849	0.813848323540663	36.4110754451918
ACTN4	-1.68684078269109	-0.29770662309735	0.176487684049473	0.813544618354334	36.4110754451918
EMC7	-1.63417596453581	-0.298744694192786	0.182810603433178	0.812959454219278	36.4110754451918
PAICS	-1.48253968212232	-0.298990904498568	0.201674807159664	0.812820726413646	36.4110754451918
ERLIN2	-1.53368998728084	-0.30265108512771	0.197335242218212	0.810761178248117	36.4110754451918
PFAS	-1.66103087679174	-0.303870005127067	0.182940611985485	0.810076462752879	36.4110754451918
IPO8	-1.63683873937399	-0.319181068378985	0.194998481341574	0.801524726093356	36.4110754451918
NSFL1C	-1.64403574126285	-0.322196948293932	0.195979284517525	0.79985092990581	36.4110754451918
IVD	-1.59574684556038	-0.32526373592561	0.203831664671965	0.798152464512553	36.4110754451918
CAST	-1.48986117148286	-0.326468983568748	0.219127117222481	0.797485955209368	36.4110754451918
ZFR	-1.54839778234535	-0.329076632499296	0.212527191818142	0.796045813611979	36.4110754451918
ARMC6	-1.49297001170462	-0.331343664557933	0.22193591429182	0.794795899970988	36.4110754451918
KANK2	-1.58921103613769	-0.333759235697263	0.210015679546505	0.793466249835051	36.4110754451918
CPNE2	-1.53851069677107	-0.336480707966013	0.218705471903574	0.791970881172885	36.4110754451918
SEL1L	-1.65458594251356	-0.336969615297098	0.203657970637168	0.791702539799205	36.4110754451918
MPST	-1.57180997777448	-0.341464639314053	0.217242951846845	0.789239660531709	36.4110754451918
FAM98B	-1.64583999201343	-0.346635279300315	0.210612988493651	0.786416077026756	36.4110754451918
PSMB6	-1.52918769406612	-0.355871993528391	0.232719629453808	0.781397208380594	36.4110754451918
SSFA2	-1.61684305186782	-0.356252450195026	0.220338300482211	0.781191171364459	36.4110754451918
CUL4A	-1.48833959390741	-0.359542483682063	0.241572881050714	0.779411712304662	36.4110754451918
FDPS	-1.55512237498964	-0.361954490338011	0.232749844101769	0.778109721556888	36.4110754451918
GEMIN5	-1.5200370474317	-0.364576503917851	0.23984711723563	0.776696837103438	36.4110754451918
CNN3	-1.54987753422596	-0.368865070099311	0.237996268707469	0.774391450418265	36.4110754451918
NME1	-1.60457668069864	-0.370115218679519	0.230662219594497	0.77372070225815	36.4110754451918
PEPD	-1.63590400397419	-0.370235576175853	0.22631864417253	0.773656156945637	36.4110754451918
SPECC1	-1.52082868390156	-0.373398855604426	0.245523285796072	0.771961682708438	36.4110754451918
DPY19L3	-1.50210634238869	-0.377153448355964	0.25108305431705	0.769955275670292	36.4110754451918
CSTF1	-1.61920040918919	-0.378946342583006	0.23403300816405	0.768999016089414	36.4110754451918
NELFE	-1.54243541994168	-0.380090459737266	0.24642228441022	0.768389409648479	36.4110754451918
PDLIM1	-1.48236203722132	-0.383790454083629	0.258904670011005	0.766421291770338	36.4110754451918
UBE2H	-1.68238776486641	-0.383941890651572	0.228212483869353	0.766340846412557	36.4110754451918
THOC6	-1.50127933996783	-0.385830297798686	0.257001004094917	0.765338405303704	36.4110754451918
RPS27L	-1.66250729278852	-0.38897509442435	0.233968955271121	0.763671932310419	36.4110754451918
BCAS2	-1.56038391511243	-0.392949223014783	0.251828552710036	0.76157117358119	36.4110754451918
TJP1	-1.5940467657906	-0.394285024941118	0.247348467687875	0.760866355590809	36.4110754451918
FUNDC2	-1.63303316388246	-0.40511383395696	0.248074468367698	0.75517670420478	36.4110754451918
TMA7	-1.61934265881066	-0.407141036994753	0.251423646983883	0.754116312784966	36.4110754451918
ATXN2	-1.66166472369309	-0.407274190499706	0.245100100334639	0.754046714849388	36.4110754451918
IAH1	-1.51250064867607	-0.413950525480265	0.273686180460554	0.750565287544225	36.4110754451918
DFFA	-1.57596717119902	-0.420115967879862	0.266576598521548	0.747364546641318	36.4110754451918
C11orf48	-1.48774287048287	-0.420743210353129	0.282806403378408	0.747039684572511	36.4110754451918
PPM1A	-1.55906620848003	-0.427682894735767	0.274319905344319	0.743454886102602	36.4110754451918
CD2BP2	-1.63764613670649	-0.42866746873843	0.261758299995464	0.742947684916406	36.4110754451918
CSPG4	-1.51215610827888	-0.431548148453746	0.285385977076753	0.741465695316503	36.4110754451918
HYPK	-1.50409016489925	-0.437972357662614	0.291187568327695	0.738171346222619	36.4110754451918
THUMPD1	-1.5315312254181	-0.445646249044579	0.290980844300396	0.73425533643902	36.4110754451918
CLPTM1	-1.56357077638317	-0.447451792892629	0.286173033962471	0.733336985066561	36.4110754451918
ITPKB	-1.48408221681539	-0.455973676259582	0.307242867742213	0.72901799111429	36.4110754451918
LAMA2	-1.49309508715441	-0.458152962716749	0.306847813416835	0.727917592453277	36.4110754451918
GTF3C3	-1.51933997181775	-0.462033967656851	0.304101765389659	0.725962047275181	36.4110754451918
ZNF22	-1.50293632311775	-0.462284872699664	0.30758779702701	0.725835803200519	36.4110754451918
C14orf1	-1.66508704865435	-0.46343078042633	0.278322253963152	0.725259513270657	36.4110754451918
SNX21	-1.48662358225196	-0.466257171829678	0.313634989647739	0.723840044461758	36.4110754451918
NAPRT1	-1.52491430809319	-0.470679181533386	0.308659430261326	0.72162479648223	36.4110754451918
PRUNE2	-1.65812979952631	-0.471334089697519	0.284256449544642	0.721297290872172	36.4110754451918
HDGFRP2	-1.50261667007277	-0.474318280331795	0.315661532164969	0.719806841470356	36.4110754451918
MRPL54	-1.5322844127423	-0.480176284156114	0.313372817841795	0.716890021243524	36.4110754451918
MYO6	-1.54246272593374	-0.483084434311419	0.313190345665552	0.715446386996666	36.4110754451918
TXNRD2	-1.68271427968418	-0.493577370690209	0.293322150200594	0.710261715930139	36.4110754451918
SRGAP3	-1.58076498100249	-0.494634203106891	0.312908122998274	0.709741611043763	36.4110754451918
CEP164	-1.62834430319728	-0.497142232644702	0.305305353215873	0.708508844229846	36.4110754451918
MRTO4	-1.49350264038065	-0.498223159096661	0.333593758474828	0.707978199083452	36.4110754451918
C1RL	-1.61473218757773	-0.5016647758596	0.310679863644851	0.706291296738224	36.4110754451918
C17orf75	-1.53335084955938	-0.508742151593596	0.331784569552224	0.702834954388329	36.4110754451918
IGFBP7	-1.68467426004314	-0.513810535229078	0.304991028482812	0.700370131892851	36.4110754451918
PPP2R5C	-1.48402439432997	-0.515965621160561	0.347680013301613	0.699324705795629	36.4110754451918
RETSAT	-1.61516086372074	-0.516537474502208	0.319805590950423	0.699047563426005	36.4110754451918
IFRG15	-1.61066835523441	-0.521278468080439	0.323641093702727	0.696754119326042	36.4110754451918
OPLAH	-1.57243296348228	-0.527112718652505	0.335221106968638	0.693942139262759	36.4110754451918
BBS1	-1.68660402319195	-0.534346683919136	0.316818101090419	0.690471281827136	36.4110754451918
DHTKD1	-1.62883435907476	-0.547700800095932	0.336253221234261	0.684109514418318	36.4110754451918
FKBP1B	-1.57499909138502	-0.547786625711293	0.347801232843621	0.684068818102067	36.4110754451918
SDPR	-1.54258471425169	-0.54916404662835	0.356002520675016	0.683416011371813	36.4110754451918
C8orf82	-1.58246458391104	-0.55948761470329	0.353554588451214	0.678543111235884	36.4110754451918
EGLN1	-1.55241520218262	-0.560018364274271	0.360740067146285	0.678293529572238	36.4110754451918
TTYH3	-1.61073937033228	-0.56646133629005	0.351677836106529	0.675271073641402	36.4110754451918
EPB41	-1.65177273814765	-0.567428177603082	0.343526784586247	0.674818683334547	36.4110754451918
DOCK6	-1.68042640977053	-0.587486051017756	0.349605342787954	0.665501558114159	36.4110754451918
KLKB1	-1.56990836250519	-0.58944201106522	0.375462686321775	0.664599903625166	36.4110754451918
COPS7B	-1.68537568227067	-0.594670692514335	0.352841623840892	0.662195589756759	36.4110754451918
SYDE1	-1.63702737872451	-0.603972974452331	0.368944943928132	0.657939587372242	36.4110754451918
ELN	-1.49530369636963	-0.612432396050387	0.40957057588855	0.654092965459901	36.4110754451918
SYNM	-1.64951413920254	-0.612530301549482	0.371339830918704	0.654048578307021	36.4110754451918
IGFALS	-1.54896282171374	-0.621552716307759	0.401270261361139	0.649971012735705	36.4110754451918
EXD3	-1.52250970678448	-0.627455080884047	0.412118936311562	0.647317278731128	36.4110754451918
ZFYVE21	-1.6739318365113	-0.630410526368911	0.376604657739691	0.645992568621287	36.4110754451918
SIRT5	-1.67524152265793	-0.652034125088429	0.38921798216529	0.636382414655601	36.4110754451918
SNX33	-1.52551989433119	-0.660815649691683	0.433174062263798	0.632520590693842	36.4110754451918
ZC3H7B	-1.61438785201518	-0.661209284755619	0.409572757829078	0.632348032868278	36.4110754451918
PIPOX	-1.55645503320041	-0.663438840240858	0.426249924404615	0.631371550559674	36.4110754451918
DGKZ	-1.62840778189107	-0.674353482650014	0.414118312470164	0.626612961520734	36.4110754451918
NR2E1	-1.68084501275225	-0.681144418112881	0.405239277235657	0.623670351554095	36.4110754451918
C14orf159	-1.5739287559108	-0.682684291531977	0.433745357893866	0.623005026575371	36.4110754451918
DPH2	-1.53521396520734	-0.684563892032376	0.445907806694504	0.622193879351154	36.4110754451918
AKAP2	-1.66133111746186	-0.693210892810528	0.417262329901818	0.61847582408962	36.4110754451918
TM7SF2	-1.68682893314851	-0.717212299129335	0.425183778292585	0.608271662792296	36.4110754451918
NUBPL	-1.49867386964899	-0.726842363911707	0.484990349556135	0.604224938732296	36.4110754451918
LANCL2	-1.52239855874591	-0.730657528947454	0.479938400328848	0.602629194351805	36.4110754451918
FBLIM1	-1.55768932670482	-0.742629039829822	0.476750419418229	0.597649256223942	36.4110754451918
ZNF428	-1.62111623560182	-0.747006595839501	0.460797677201835	0.595838563173885	36.4110754451918
MEST	-1.51204493103735	-0.769140367309678	0.508675603166105	0.586766996748109	36.4110754451918
C15orf54	-1.67024308069692	-0.777543276484174	0.465527015480729	0.583359333589454	36.4110754451918
PPIL4	-1.68055070296273	-0.78384821704983	0.466423426361336	0.580815469138252	36.4110754451918
COL5A3	-1.5206435174872	-0.800032975532414	0.526114744404025	0.574336049808371	36.4110754451918
METAP1	-1.68586606473554	-0.82313631361299	0.488257241088791	0.565211876770963	36.4110754451918
TXLNB	-1.54803177026766	-0.824383848549237	0.53253677630059	0.564723335005518	36.4110754451918
TSTD1	-1.50455573142616	-0.828372291963914	0.550576010354038	0.563164269196445	36.4110754451918
EXOSC7	-1.49131272348255	-0.83743772059195	0.561544005764497	0.559636622131833	36.4110754451918
DPYS	-1.62597461754386	-0.872996241012844	0.536906438509821	0.546011695521562	36.4110754451918
RBPMS	-1.65026521420515	-0.898386332252784	0.544389062145682	0.5364864608727	36.4110754451918
GAN	-1.48246096645903	-0.899434839248395	0.606717383862565	0.536096700435937	36.4110754451918
UTP14A	-1.48836282473238	-0.900902310568794	0.60529750918146	0.535551674260877	36.4110754451918
CLCN3	-1.62078680167682	-0.907632441002903	0.559994960511705	0.533059159540677	36.4110754451918
CDH4	-1.55032506986431	-0.925094117511192	0.596709771062504	0.52664615988976	36.4110754451918
FBLN2	-1.57704884045363	-0.972682971044199	0.616774158221005	0.50955756012178	36.4110754451918
HDDC3	-1.61869350263837	-0.985774912647607	0.608994174030388	0.504954424967515	36.4110754451918
MLC1	-1.51509562953899	-1.00574155424654	0.66381391024972	0.498014083270373	36.4110754451918
SPECC1L	-1.68917419924466	-1.00650243936404	0.595854731746505	0.497751497217297	36.4110754451918
CPNE8	-1.6396430653047	-1.00738429544847	0.614392435015275	0.497447336568447	36.4110754451918
POMT2	-1.63693842147792	-1.17404613611054	0.717220709530748	0.443176676972928	36.4110754451918
TRMT6	-1.60239148516904	-1.19332718867809	0.744716381560278	0.437293197521474	36.4110754451918
SLC38A3	-1.49910214692351	-1.22861073897856	0.81956439159262	0.426728171262609	36.4110754451918
HDHD1	-1.57703097808916	-1.24374459751768	0.788662121922734	0.422275193110491	36.4110754451918
DCX	2.5301206054869	1.58255718070929	0.625486855163073	2.99500244486781	43.0592014554154
GPNMB	2.5035141537644	1.07510491981456	0.429438323006078	2.10687528857743	43.0592014554154
GRB2	2.51214997224421	0.376994723379052	0.150068557826692	1.29863385300043	43.0592014554154
PSMA1	-1.38306290731869	-0.216199000890033	0.156318992972758	0.860830439861853	43.0592014554154
CEP250	-1.44576852494898	-0.218072380491797	0.150834920479053	0.859713353055103	43.0592014554154
DPM1	-1.3821606623549	-0.218836675072584	0.158329404846275	0.859258024506645	43.0592014554154
ECH1	-1.37970425604382	-0.220442095824623	0.159774890059933	0.858302380121041	43.0592014554154
USP7	-1.355091409669	-0.220556997947321	0.1627617121425	0.858234024137676	43.0592014554154
C12orf10	-1.34673494707349	-0.237699523277755	0.176500597830542	0.848096583210492	43.0592014554154
NME3	-1.35741214310801	-0.247593346264807	0.182401010276733	0.842300340097195	43.0592014554154
NARFL	-1.33881342487523	-0.247672102144401	0.184993739637383	0.842254360668629	43.0592014554154
PPM1F	-1.40868972331996	-0.251379068186585	0.178448855007008	0.840092988761337	43.0592014554154
PTGES3	-1.44020375345063	-0.257239828355146	0.178613496693657	0.836687143306746	43.0592014554154
CCDC124	-1.42287833157966	-0.263654184976888	0.185296366614975	0.832975411748728	43.0592014554154
LMNB2	-1.42663074718141	-0.266980728166335	0.187140736097135	0.831056962958892	43.0592014554154
TAB1	-1.34333183337077	-0.267382594367772	0.199044337166371	0.830825502265436	43.0592014554154
PTBP1	-1.36686111304732	-0.271689477162552	0.198768898002255	0.828348934340473	43.0592014554154
EIF6	-1.35321818779222	-0.272087666673572	0.201067107380137	0.828120338321626	43.0592014554154
SRI	-1.47470758469815	-0.284498629658071	0.192918672562671	0.821026885324127	43.0592014554154
DPP3	-1.39787593215875	-0.285486277537446	0.204228623563586	0.820465014698387	43.0592014554154
CTNNA1	-1.34584097957516	-0.28969898181623	0.215254986445485	0.81807273154974	43.0592014554154
LSS	-1.35161118360878	-0.291858668841574	0.215933896064928	0.816849008410135	43.0592014554154
ITPR2	-1.4402736542156	-0.294395223304583	0.204402283165359	0.815414081747804	43.0592014554154
MSI2	-1.36307604636397	-0.303869402076982	0.22292916296751	0.810076801366909	43.0592014554154
BAG5	-1.35727579700859	-0.304785131355651	0.224556521251902	0.809562780283458	43.0592014554154
C9orf142	-1.42091706007761	-0.307288461307584	0.216260660063297	0.808159264322944	43.0592014554154
PEF1	-1.39962795594045	-0.311149778941898	0.222308919753485	0.805999149243335	43.0592014554154
PDLIM5	-1.39902908436937	-0.312144504734688	0.223115093333024	0.805443611320003	43.0592014554154
ADSL	-1.41805721737955	-0.313387145866571	0.220997532416699	0.804750154690732	43.0592014554154
TOMM34	-1.44280827341308	-0.314549524597396	0.218012005055462	0.80410202899362	43.0592014554154
RAD23A	-1.35408695524252	-0.326486319006365	0.241111782180851	0.797476372667961	43.0592014554154
MRPS28	-1.39267727605935	-0.331367593824723	0.237935665010881	0.794782717195094	43.0592014554154
GID8	-1.38299907134318	-0.331488415220328	0.239688096752215	0.794716159306207	43.0592014554154
FKBP1A	-1.38046125049109	-0.336138909977675	0.243497533783072	0.792158534221371	43.0592014554154
UBE2QL1	-1.33770878591084	-0.336395007135236	0.251471030674427	0.792017928245559	43.0592014554154
ITCH	-1.38365163285963	-0.337780267965512	0.244122335379616	0.791257805826313	43.0592014554154
KIDINS220	-1.41239791841918	-0.339481852963193	0.240358505585421	0.790325107865111	43.0592014554154
HSPA13	-1.4279067133758	-0.343212969506299	0.240360918742996	0.788283799632946	43.0592014554154
TRMT112	-1.42951531104136	-0.348731205520821	0.24395066133764	0.785274412768082	43.0592014554154
RBMX	-1.37340863207838	-0.348920313218049	0.254054259648877	0.785171486162415	43.0592014554154
EXOC1	-1.412675023519	-0.35184055069309	0.249059794245282	0.783583785283555	43.0592014554154
RRBP1	-1.43526035960263	-0.353405076933059	0.246230640014962	0.782734490826478	43.0592014554154
PARVA	-1.36601834045466	-0.354090372410326	0.25921348339472	0.782362771916703	43.0592014554154
POLR2I	-1.43050473341698	-0.355197774956023	0.248302411490508	0.781762466191539	43.0592014554154
DDR1	-1.40196811765038	-0.355546844853691	0.253605513832631	0.781573336316384	43.0592014554154
WDR82	-1.41417543655473	-0.356839542918014	0.252330463176027	0.78087333680243	43.0592014554154
FAM3C	-1.45501579859319	-0.362366413705075	0.249046377403899	0.777887584644029	43.0592014554154
CA2	-1.46185568528064	-0.362572198561651	0.248021882195606	0.777776635299655	43.0592014554154
INPP5K	-1.35530273963634	-0.366768547744964	0.270617432562246	0.775517613028791	43.0592014554154
SMG9	-1.40187763275983	-0.375273039987116	0.267693150398819	0.770959489495032	43.0592014554154
PSMG3	-1.44218148748145	-0.375743103759733	0.260538016207593	0.770708333787767	43.0592014554154
SEC24B	-1.46320225847765	-0.37588025099658	0.256888785414844	0.7706350712538	43.0592014554154
SCRN1	-1.39187283707618	-0.376076492057088	0.270194576716568	0.77053025356582	43.0592014554154
ENGASE	-1.37511873411105	-0.381727579451947	0.277596086783529	0.767517962842902	43.0592014554154
SIAE	-1.36945699231333	-0.383442068466996	0.279995699477406	0.766606391454264	43.0592014554154
MRPS21	-1.34936065117997	-0.383695558856871	0.284353599996668	0.766471705830284	43.0592014554154
ZRANB2	-1.43779462435129	-0.386796242337713	0.269020509457135	0.764826150807888	43.0592014554154
PPOX	-1.40262097159022	-0.392177816236282	0.279603559464572	0.76197849338169	43.0592014554154
PCBD2	-1.36481816068385	-0.392717486356011	0.287743450130555	0.761693512765174	43.0592014554154
MRPS18B	-1.37745661338061	-0.4018925607166	0.291764224595256	0.756864759040439	43.0592014554154
CHTOP	-1.44838057381648	-0.402438359448263	0.277854016218844	0.756578476990039	43.0592014554154
PODXL	-1.47220384959463	-0.406364560771504	0.276024655745463	0.754522296706816	43.0592014554154
PSEN1	-1.44844660323231	-0.407181966284497	0.28111631134751	0.754094918792216	43.0592014554154
MRPL53	-1.34833972437314	-0.409768619170253	0.303906064445856	0.752744089852111	43.0592014554154
TSEN34	-1.38938145182793	-0.413059041756901	0.297297075049808	0.751029227250295	43.0592014554154
RPIA	-1.41150156062568	-0.415128307797151	0.294104037414692	0.749952793734357	43.0592014554154
FKBP10	-1.39429519882536	-0.416675021513562	0.298842757161178	0.749149199998952	43.0592014554154
SACS	-1.36970526773665	-0.418080417928199	0.305233854155389	0.748419774222557	43.0592014554154
SORBS2	-1.45263519491595	-0.420478128299804	0.289458860539402	0.747176958911032	43.0592014554154
LIMCH1	-1.41517021455952	-0.420937349689032	0.29744644521087	0.746939164347195	43.0592014554154
ANKMY2	-1.38345250480047	-0.424460996258778	0.306812843076241	0.745117061948181	43.0592014554154
SLC25A25	-1.47210545514628	-0.436556593684463	0.29655252764557	0.738896093534913	43.0592014554154
EML2	-1.4354487318842	-0.440257269706027	0.306703583295613	0.737003170267629	43.0592014554154
SEC14L2	-1.47838848229165	-0.448460313681393	0.303344025642187	0.732824522537066	43.0592014554154
C7orf50	-1.34974443539462	-0.453671481786845	0.336116578731592	0.730182257275321	43.0592014554154
APOB	-1.3721448807021	-0.457003998424604	0.333058122980981	0.728497537917656	43.0592014554154
IBA57	-1.48127489038527	-0.462393314305809	0.3121590174161	0.725781247081622	43.0592014554154
NELFB	-1.446908537636	-0.491214114948384	0.339492167038383	0.711426137771495	43.0592014554154
LAS1L	-1.4593997595571	-0.501486497107514	0.34362517454416	0.706378580958189	43.0592014554154
DMD	-1.47184622388177	-0.515830990468238	0.350465274223968	0.699389969042386	43.0592014554154
ANTXR1	-1.43219866052978	-0.531523650299828	0.371124247597896	0.691823703461484	43.0592014554154
SRGAP1	-1.38305572955174	-0.531853016682469	0.384549230604644	0.691665778567025	43.0592014554154
PRELP	-1.36716342398621	-0.535417300601853	0.391626407793115	0.689959076662005	43.0592014554154
SLC1A3	-1.45814901776649	-0.552595195269628	0.378970316844612	0.681792580478835	43.0592014554154
REXO2	-1.3993871351155	-0.554800856709424	0.396459880748892	0.680751019647099	43.0592014554154
C4orf27	-1.40427423781736	-0.554977295391659	0.395205779929602	0.680667770266546	43.0592014554154
TMEM230	-1.43443509015145	-0.556416886212943	0.387899661708776	0.679988905834428	43.0592014554154
SELO	-1.41691270452235	-0.558793367189791	0.394373884436419	0.678869715415839	43.0592014554154
ROBO1	-1.43098628633524	-0.560671223011683	0.391807544464708	0.677986652745466	43.0592014554154
IRS2	-1.39969018901105	-0.566670372983593	0.404854143747319	0.675173238546202	43.0592014554154
MAN2A2	-1.40160717669555	-0.572948628511108	0.408779748018913	0.672241433824922	43.0592014554154
KCTD21	-1.42450255897933	-0.580009727698936	0.407166504575829	0.668959266768078	43.0592014554154
EPS8L2	-1.44895434349034	-0.593415794348275	0.409547614122066	0.662771837349774	43.0592014554154
ECE1	-1.44481067072368	-0.598276405608095	0.414086369744507	0.660542637494575	43.0592014554154
MMAA	-1.47285726296661	-0.599044187539823	0.406722499594589	0.660191199552379	43.0592014554154
TTC26	-1.47708584340405	-0.604718203262221	0.409399498317989	0.657599814304099	43.0592014554154
FGF1	-1.45482730954149	-0.616111968114589	0.423494915220396	0.65242683678288	43.0592014554154
SYNE3	-1.42218615796003	-0.620812805950546	0.436520073322212	0.650304446771091	43.0592014554154
HEATR5A	-1.38243204954411	-0.63032755816841	0.455955544705633	0.646029720188749	43.0592014554154
TRMT11	-1.41498378617423	-0.639033974053348	0.451619290833812	0.642142782483887	43.0592014554154
NLGN3	-1.3577457120806	-0.639375612987731	0.470909690451503	0.641990737182288	43.0592014554154
CCDC51	-1.40892883563699	-0.640489403101522	0.454593153962918	0.641495298456097	43.0592014554154
COL1A2	-1.34779389316376	-0.648916803842189	0.481465903009061	0.63775897254174	43.0592014554154
PPIE	-1.37113326359232	-0.662686651092422	0.483313087566854	0.631700819491081	43.0592014554154
PEX6	-1.4227836704565	-0.664037432260173	0.466717074456664	0.631109641031477	43.0592014554154
GTF3C5	-1.38080153685726	-0.665882934112521	0.482243766637229	0.63030283894062	43.0592014554154
HEATR6	-1.46495347010455	-0.688921100781752	0.470268247313401	0.62031757233553	43.0592014554154
USHBP1	-1.36187906303914	-0.696297590439668	0.511277109206618	0.617153987510531	43.0592014554154
CGNL1	-1.44318528386703	-0.704154892010269	0.487917178675407	0.613801938826681	43.0592014554154
ATXN3	-1.43027878328256	-0.710145209985905	0.49650824600508	0.611258611413725	43.0592014554154
MID1	-1.36699737995738	-0.730839168256628	0.534630994156999	0.602553326440011	43.0592014554154
LARP4	-1.36442797017849	-0.751036144271776	0.55044030222682	0.594176666255674	43.0592014554154
ASB9	-1.40203183167825	-0.754389340258906	0.538068625272148	0.592797249862134	43.0592014554154
SRBD1	-1.40492453347698	-0.776845294970831	0.552944500903726	0.583641633404052	43.0592014554154
STX10	-1.47943633341017	-0.795380630640334	0.537624102286945	0.57619113507641	43.0592014554154
FXYD1	-1.37970433249117	-0.813293911971193	0.589469709428775	0.569081067111231	43.0592014554154
KIAA0391	-1.48011731719362	-0.82546736185024	0.557704009176359	0.564299367700112	43.0592014554154
AP5B1	-1.35513074368782	-0.84106255152169	0.620650483681628	0.558232276960369	43.0592014554154
ARHGEF4	-1.44752403444718	-0.881238095581947	0.608789957617872	0.542901322894777	43.0592014554154
ANGPT2	-1.41851760632873	-0.914474879092101	0.644669389376741	0.53053694360473	43.0592014554154
FAM63B	-1.39709613023708	-0.967558005864204	0.692549342112927	0.511370908474105	43.0592014554154
ITM2B	-1.41993669233298	-0.972645915271901	0.684992451088666	0.509570648328837	43.0592014554154
VAT1L	2.20464211412184	2.07192755248768	0.939802219696315	4.20448049553999	45.99360629534
DHRS3	2.27272517641611	1.42638696390729	0.627610843012957	2.68772766498866	45.99360629534
KRIT1	2.21490968152702	1.28681364604002	0.580977931864406	2.43988583837352	45.99360629534
KRT14	2.36810593931913	1.26845036255041	0.535639196494357	2.40902666500559	45.99360629534
DOCK11	2.29723676485211	1.21688839395969	0.52971831749264	2.32444839011967	45.99360629534
ATG4C	2.3701657651225	1.12965080673787	0.476612574259964	2.18805773584132	45.99360629534
CPM	2.35113422297711	0.994368731548763	0.422931503370168	1.99220862023033	45.99360629534
NXN	2.3774235150406	0.941423544420088	0.395984787087466	1.92042223423739	45.99360629534
AGPAT4	2.35829974884416	0.896402013679232	0.380105206778134	1.86141793590495	45.99360629534
KIAA1598	2.18603198389078	0.574763341179359	0.262925403386082	1.48943311737569	45.99360629534
ELMO1	2.18382921002042	0.508498149639777	0.232847031858789	1.42256852592847	45.99360629534
ECHS1	2.35692615934719	0.416320525394392	0.176637067624428	1.33451962866952	45.99360629534
SNX1	-1.16993690872457	-0.164511052955715	0.140615320132998	0.892230856164918	45.99360629534
DOCK7	-1.17181205367736	-0.174573036142746	0.148976993021111	0.886029699725382	45.99360629534
STIP1	-1.22420302807867	-0.177074377181611	0.144644616228014	0.884494834614206	45.99360629534
MACF1	-1.17214811974948	-0.187966362347161	0.160360588546893	0.877842265004417	45.99360629534
LEMD2	-1.17472312025098	-0.193109419537121	0.164387178738649	0.874718420382825	45.99360629534
CCDC18	-1.18625191034343	-0.201851882947908	0.170159374402584	0.869433817597679	45.99360629534
CHMP2B	-1.30416229790647	-0.20735596643461	0.158995522848247	0.866123125298855	45.99360629534
FAM120C	-1.17711360152366	-0.208159956534743	0.176839309532487	0.865640583665911	45.99360629534
PCNP	-1.20248226509122	-0.209226300794104	0.173995331879787	0.865000996096373	45.99360629534
ILK	-1.18452305690828	-0.213735445477797	0.180440088718634	0.862301655277152	45.99360629534
PITPNB	-1.23376939253489	-0.213742172494957	0.173243212052623	0.862297634535177	45.99360629534
HSP90AA1	-1.17480347506558	-0.214203004949532	0.18233092555125	0.862022239343999	45.99360629534
KTN1	-1.17082047186008	-0.227695722372436	0.194475351127655	0.853997811376347	45.99360629534
SRC	-1.19673754589638	-0.229731655350621	0.191964943473506	0.852793498600712	45.99360629534
MAPRE1	-1.29174326106249	-0.230843420442698	0.178706889674674	0.852136574721297	45.99360629534
XIAP	-1.21769762445994	-0.236347288089709	0.194093577372734	0.848891875103097	45.99360629534
APRT	-1.19282675772256	-0.237568675510298	0.199164441921041	0.848173506311971	45.99360629534
RPN2	-1.21241203855624	-0.239962120369272	0.197921261698311	0.846767544934154	45.99360629534
PSMF1	-1.22026850627618	-0.241663081782592	0.198040907013211	0.845769780241812	45.99360629534
AARS2	-1.17160921420677	-0.243399371263209	0.207747914843773	0.844752505064714	45.99360629534
EPM2AIP1	-1.25319387564659	-0.243871719202989	0.194600152412301	0.844475972754844	45.99360629534
RAB6A	-1.31429250587326	-0.246273476197588	0.187381024465293	0.843071283137633	45.99360629534
IPO5	-1.23708860574435	-0.246419743630687	0.199193285336596	0.842985812807355	45.99360629534
RPRD1B	-1.2218739032178	-0.24923388280841	0.203976762374623	0.841343076720054	45.99360629534
TOR1AIP1	-1.27557398540342	-0.251881963215759	0.197465584982197	0.83980019995232	45.99360629534
OTUD6B	-1.30221930798051	-0.264403528973117	0.203040707008988	0.832542871931561	45.99360629534
WBP2	-1.21270330164632	-0.265065666870482	0.21857421061742	0.832160856545107	45.99360629534
RANBP1	-1.17145360701106	-0.26545003182013	0.22659884286619	0.831939180548083	45.99360629534
CLPB	-1.26245760246318	-0.265802158651308	0.210543433801422	0.831736149171925	45.99360629534
ACTL6A	-1.20559039596928	-0.266250460891003	0.22084653442925	0.831477736103768	45.99360629534
ALDH7A1	-1.24434132395066	-0.266322371840765	0.214026784062124	0.831436292235267	45.99360629534
QTRT1	-1.33606972098356	-0.266840760894329	0.199720685757247	0.831137594288086	45.99360629534
TNPO1	-1.27795648155402	-0.267212813890437	0.209093828895879	0.830923281939405	45.99360629534
ANP32A	-1.31410760055317	-0.268075455480888	0.203998101348811	0.830426590187971	45.99360629534
TP53BP1	-1.26126186693948	-0.270310649130076	0.214317626034313	0.829140991336004	45.99360629534
HSPBP1	-1.16032423081134	-0.27156283307175	0.234040474085303	0.82842165248206	45.99360629534
SYNE2	-1.2257915464644	-0.27208925918322	0.221970252583335	0.828119424206818	45.99360629534
ACTN1	-1.21764213954752	-0.272333474176151	0.22365641376156	0.827979254553947	45.99360629534
PKN2	-1.2807082345398	-0.27257332571307	0.21283015003883	0.827841612443992	45.99360629534
C8orf33	-1.20151292696671	-0.275675284902446	0.229440132282559	0.826063570564412	45.99360629534
CRIP2	-1.24129906405171	-0.277122665184843	0.223252134163616	0.82523523988108	45.99360629534
COTL1	-1.29986305257385	-0.279158261159425	0.214759747657005	0.824071680751691	45.99360629534
FBXO22	-1.1738056005758	-0.279317197919223	0.23795865157076	0.823980900604269	45.99360629534
RPL28	-1.17476785653089	-0.280047308981318	0.238385232813829	0.823564010442077	45.99360629534
AIMP2	-1.16586459716373	-0.280069038728184	0.240224327430068	0.823551606086204	45.99360629534
PTPN9	-1.258511774452	-0.280243703490877	0.222678650434482	0.823451906056365	45.99360629534
AGPAT5	-1.29677058154306	-0.281976180767719	0.217444924168613	0.8224636476674	45.99360629534
NIT1	-1.30315241673201	-0.281999846696937	0.216398207205973	0.822450156107317	45.99360629534
CAPNS1	-1.21211505424339	-0.283363361341667	0.233775960747013	0.821673212241816	45.99360629534
PSMB5	-1.31851083590528	-0.288456190162782	0.21877422794537	0.818777753726149	45.99360629534
VPS26B	-1.22079656433717	-0.29020428048169	0.237717150391275	0.817786254736978	45.99360629534
CORO2B	-1.22326048214264	-0.290729145014172	0.237667405477643	0.817488791365039	45.99360629534
MCAM	-1.27173194588606	-0.291219758237325	0.22899460784908	0.817210837527479	45.99360629534
TPT1	-1.23549275456824	-0.291435178718549	0.235885785360511	0.817088822268347	45.99360629534
GMPR2	-1.2589101388294	-0.292908598915448	0.232668392986183	0.816254757846545	45.99360629534
PDE6D	-1.18589058199075	-0.297608440561403	0.250957757048553	0.813599985975007	45.99360629534
LRRC41	-1.21339828074859	-0.304199506650292	0.250700459590747	0.809891468043906	45.99360629534
DAK	-1.17754361769226	-0.312526050623648	0.26540507368732	0.805230625861313	45.99360629534
ACAT2	-1.17814303289926	-0.312909101540274	0.265595172065182	0.805016856924298	45.99360629534
CNPY4	-1.17019831874659	-0.313143064916192	0.267598286461052	0.804886317077003	45.99360629534
SPAST	-1.1818074218351	-0.315315742958784	0.266808057838362	0.803675082106138	45.99360629534
SCLY	-1.31319259127049	-0.315317781059264	0.240115412739421	0.803673946752257	45.99360629534
GALE	-1.20074208624372	-0.316445249129037	0.263541398901884	0.803046119862779	45.99360629534
SFXN5	-1.16036812268534	-0.325777521188824	0.280753594329105	0.797868270035797	45.99360629534
SRA1	-1.29121683151942	-0.330334880364045	0.255832229181313	0.795351844158568	45.99360629534
MOCS2	-1.27402909420285	-0.330776266477017	0.259630072799852	0.795108547029053	45.99360629534
HSPA6	-1.23696693365278	-0.330927546047732	0.267531440853071	0.795025177106745	45.99360629534
TRAPPC13	-1.26645605692581	-0.333177001002076	0.263078216713517	0.79378653707658	45.99360629534
PELP1	-1.19804382706313	-0.333907847887229	0.278710878804632	0.79338451899069	45.99360629534
SLTM	-1.24637976524317	-0.33408099743877	0.268041095302594	0.793289304183399	45.99360629534
SOD1	-1.2115139570432	-0.334603966536978	0.276186637877129	0.793001793243068	45.99360629534
RPAP1	-1.24003152182548	-0.341398870932967	0.275314671380599	0.78927564055275	45.99360629534
TSC2	-1.21770375198633	-0.341924250966274	0.280794282195915	0.78898826577464	45.99360629534
MRPL40	-1.17263406080798	-0.344186174481221	0.293515416262144	0.787752222966978	45.99360629534
CPS1	-1.23238598791343	-0.344771883478087	0.279759658791499	0.787432474229354	45.99360629534
DDX58	-1.19073769441909	-0.3455804041568	0.290223787973214	0.786991301940445	45.99360629534
RPF2	-1.20911812037644	-0.345725707794101	0.285932120251794	0.786912042681191	45.99360629534
PTRF	-1.27209465850698	-0.346662142891992	0.272512851597742	0.786401433763213	45.99360629534
UBASH3B	-1.197196599309	-0.353260989475078	0.295073498938248	0.782812669410339	45.99360629534
MACROD1	-1.26506247892686	-0.356547936803604	0.281842156211969	0.781031187524501	45.99360629534
ENAH	-1.19704561546334	-0.359832390604984	0.300600399814926	0.779255106685655	45.99360629534
GATAD2B	-1.30777095527943	-0.360834517823131	0.275915684139072	0.778714007164622	45.99360629534
SPARCL1	-1.18949049082756	-0.365578749530565	0.307340623863434	0.776157450299564	45.99360629534
DDI2	-1.24440624831857	-0.366156103229779	0.29424161420318	0.775846901148097	45.99360629534
LRWD1	-1.16332315578492	-0.367561191836817	0.315957943421847	0.775091645931749	45.99360629534
BLOC1S4	-1.30114535510161	-0.368020665056926	0.282843622054959	0.774844832059689	45.99360629534
AKAP12	-1.28631823107211	-0.368520441912848	0.286492434773077	0.774576457638563	45.99360629534
SENP3	-1.16371549241305	-0.369133276000412	0.317202338893837	0.774247499655243	45.99360629534
PRPF3	-1.22441720660484	-0.369825717853249	0.302042241695321	0.773875977802672	45.99360629534
EPPK1	-1.25271393505325	-0.370356429464426	0.295643258289997	0.773591351167498	45.99360629534
GTF2F1	-1.22515689588501	-0.370846424067896	0.302693006351656	0.773328654469308	45.99360629534
DTNA	-1.16452183847982	-0.374651105034927	0.321720978220555	0.771291915964965	45.99360629534
ITIH5	-1.25855039975196	-0.384050846940386	0.305153331178534	0.766282972434122	45.99360629534
C19orf25	-1.1866431128268	-0.38427923053229	0.323837240007963	0.766161676802427	45.99360629534
HIST1H2BA	-1.24569596755922	-0.38437434979857	0.308561928278297	0.766111164163168	45.99360629534
EPHX2	-1.18321493078421	-0.384914287808389	0.325312230089318	0.765824495720334	45.99360629534
SPATS2L	-1.30824241355965	-0.387368791951999	0.296098634272216	0.764522681243084	45.99360629534
CECR5	-1.30417851979063	-0.399692416248577	0.306470632803201	0.75801987648041	45.99360629534
PLS3	-1.33104117836505	-0.406139909348802	0.305129485060465	0.754639797426386	45.99360629534
ARIH1	-1.28232451978567	-0.409726976307001	0.319518943906245	0.752765817847783	45.99360629534
NLRC3	-1.1723344434529	-0.414014522110191	0.353153935229256	0.750531993894332	45.99360629534
RILPL1	-1.29811394696977	-0.425041336824762	0.327429913080397	0.744817390372701	45.99360629534
APOL1	-1.25333005221031	-0.427184151104807	0.340839310723817	0.74371194492541	45.99360629534
C2orf47	-1.22505870599112	-0.433023884125834	0.353471945473421	0.740707636334866	45.99360629534
ITGB3	-1.20629840129581	-0.438325025057029	0.363363678992014	0.737990921987588	45.99360629534
GSPT2	-1.29267600768836	-0.441014091249476	0.341163670267327	0.736616648110064	45.99360629534
CETN2	-1.18448104214214	-0.444676747902596	0.375419050268966	0.734748926982067	45.99360629534
CBX5	-1.25617611312859	-0.44628922579748	0.355276000819637	0.733928168250273	45.99360629534
SLC9A3R2	-1.24559171889727	-0.453197044410686	0.363840765425051	0.730422420797474	45.99360629534
WDR3	-1.22114943822378	-0.457511534049551	0.374656466873559	0.728241299825814	45.99360629534
MEPCE	-1.17470216943883	-0.463768171805324	0.394796386582712	0.725089922546327	45.99360629534
PTPMT1	-1.18278277207074	-0.467749251923969	0.395465053236329	0.723091813557264	45.99360629534
PTPRG	-1.26888524839261	-0.470596570182305	0.370874017787222	0.721666119218199	45.99360629534
LRG1	-1.190297508469	-0.470791292310695	0.395524050887279	0.72156872172545	45.99360629534
LXN	-1.32219792884739	-0.472046567542321	0.357016568581242	0.720941164699797	45.99360629534
TANC1	-1.27837214896039	-0.477910290205097	0.373842852094164	0.718016901716213	45.99360629534
APOC3	-1.18106980422444	-0.47914867810886	0.405690397294932	0.717400831168481	45.99360629534
PSPH	-1.18787235395318	-0.480441952527482	0.404455875186081	0.716758020048408	45.99360629534
HMG20A	-1.30335356990607	-0.48087299285061	0.368950531884656	0.716543903099923	45.99360629534
MFAP1	-1.2009893950836	-0.483191423622445	0.402327802060909	0.715393331932598	45.99360629534
NCOR1	-1.21670151871535	-0.486851551500745	0.400140497905176	0.713580674148567	45.99360629534
IGLL5	-1.16493916555551	-0.488420529157649	0.419266982859782	0.712805053849975	45.99360629534
MLST8	-1.31944260260089	-0.489001325850168	0.370612048516736	0.712518152263279	45.99360629534
MTM1	-1.22755594398821	-0.497151705722993	0.404993115106261	0.708504192007771	45.99360629534
NEU1	-1.24932922979172	-0.49843087835732	0.398958790422613	0.707876271706207	45.99360629534
COQ6	-1.28334871960144	-0.498682579474206	0.388579169369551	0.707752782194231	45.99360629534
ENDOG	-1.23320828989511	-0.499587577214205	0.405112081477086	0.707308950479371	45.99360629534
FNBP1	-1.25292659455439	-0.501107332841869	0.399949474310657	0.706564253402442	45.99360629534
C14orf142	-1.21165041617383	-0.508811238898874	0.419932376621969	0.702801298065228	45.99360629534
AKT3	-1.29866286181821	-0.51691424451977	0.398035748705447	0.698865026045283	45.99360629534
SLC12A4	-1.23372186577816	-0.517242457113159	0.41925370009302	0.698706052591716	45.99360629534
UNK	-1.24352531855682	-0.525451964009706	0.422550273941766	0.694741428912749	45.99360629534
SLC41A3	-1.29264220825897	-0.528958540723394	0.40920723255342	0.693054859120359	45.99360629534
POMP	-1.18002306737409	-0.52899039534387	0.448288181790406	0.693039556679335	45.99360629534
AAR2	-1.20045917322927	-0.537734442410899	0.447940633386456	0.688851808815317	45.99360629534
DDA1	-1.19365202886052	-0.548780256586326	0.459748941331084	0.68359783992375	45.99360629534
PAK4	-1.32813242020236	-0.552052500711167	0.415660737072477	0.682049096730406	45.99360629534
BBS7	-1.25958643603231	-0.552321589610886	0.438494392930027	0.681921894015458	45.99360629534
ITGA2B	-1.17781111342713	-0.561322301366992	0.476580917744686	0.67768075106021	45.99360629534
TMEM194A	-1.33533789191077	-0.569468109247014	0.42645993399629	0.673865182296973	45.99360629534
METTL7B	-1.29809950588425	-0.573826512624217	0.442051252637472	0.671832497396497	45.99360629534
MPV17	-1.2482446057875	-0.580305852850056	0.46489754504803	0.668821971408109	45.99360629534
COL1A1	-1.1727748222182	-0.581662770697411	0.49597140020217	0.668193210797668	45.99360629534
APAF1	-1.26501733659695	-0.582244721242541	0.460266199045818	0.667923731125898	45.99360629534
CSDA	-1.22607384597455	-0.593114594132711	0.48375111831969	0.662910222701317	45.99360629534
FDX1L	-1.26554324549507	-0.593716696315246	0.469139793072018	0.662633617873113	45.99360629534
ITM2C	-1.24382844109791	-0.597212615770538	0.480140665736333	0.661029876760919	45.99360629534
RFC3	-1.23956874524807	-0.602397785780521	0.485973680838465	0.658658342854245	45.99360629534
SLC16A2	-1.25407013237014	-0.607396780386429	0.484340360804602	0.656380015523675	45.99360629534
MMAB	-1.28580851846497	-0.608519853273215	0.473258533082111	0.655869252175543	45.99360629534
RCN3	-1.17464128951327	-0.617994017707685	0.526112970167905	0.651576276508131	45.99360629534
CDKN2C	-1.20380564420999	-0.623947938448445	0.518312853448961	0.648892799198785	45.99360629534
SLC2A10	-1.31937624924423	-0.624937395311019	0.47366124384079	0.648447915634799	45.99360629534
JAM3	-1.19245395402919	-0.635016645025592	0.532529279541513	0.64393338536117	45.99360629534
ARG1	-1.22655172262223	-0.63814566913922	0.520276199828686	0.642538288269878	45.99360629534
RASA3	-1.30029150329566	-0.647835044268787	0.498222931263348	0.638237355408386	45.99360629534
EFEMP2	-1.25249090312554	-0.670410687979434	0.535261921908135	0.628327797475858	45.99360629534
PDK2	-1.28805427787737	-0.670712770230692	0.520717784762908	0.628196247286782	45.99360629534
TXNDC15	-1.24390712667567	-0.671747120156038	0.540029963451752	0.627746019173048	45.99360629534
FBN1	-1.25080864480273	-0.677376552454952	0.541550904104745	0.625301311191268	45.99360629534
FAM108C1	-1.21368385708224	-0.680362098908551	0.560576046998085	0.624008636216268	45.99360629534
C3orf49	-1.29351100170733	-0.685822632224824	0.530202395897363	0.621651256786322	45.99360629534
SPRY2	-1.16453172062243	-0.687768837522393	0.59059691148197	0.620813210458805	45.99360629534
SERPINE1	-1.17345972675545	-0.688297193620521	0.586553741834521	0.620585892570972	45.99360629534
CDK6	-1.15827069695903	-0.701072070670138	0.605274805372148	0.615114943183166	45.99360629534
MYCBP2	-1.2232640714363	-0.705272459220597	0.576549639353423	0.613326648289052	45.99360629534
ATP2A3	-1.22549389599575	-0.716223180502199	0.584436350798995	0.608688839749409	45.99360629534
QSOX2	-1.2511336507414	-0.716699751108987	0.572840280240471	0.608487802596964	45.99360629534
GUF1	-1.22153434137605	-0.722733567751257	0.591660457893558	0.605948224438717	45.99360629534
WDR73	-1.32676330874754	-0.739262679532027	0.557192586392738	0.599045429197295	45.99360629534
AIF1L	-1.33651143744863	-0.747466569804866	0.559266871095215	0.595648622450005	45.99360629534
APBB2	-1.24439095003745	-0.759367253498954	0.610232060492001	0.590755371207759	45.99360629534
DTD2	-1.18651336471675	-0.7625716287206	0.642699569509398	0.589444698405214	45.99360629534
MYH11	-1.22094034961646	-0.764088268461562	0.625819491264733	0.588825367572146	45.99360629534
CIRH1A	-1.23528650496289	-0.800587923075055	0.648098979353058	0.574115168002014	45.99360629534
FMO1	-1.21873660266515	-0.801625379166836	0.65775113130584	0.573702464585798	45.99360629534
COL3A1	-1.18627808455739	-0.859952476856794	0.724916432370621	0.550970706907987	45.99360629534
COL5A2	-1.31585334813549	-0.909325867127382	0.691054112083129	0.532433825219307	45.99360629534
RBM47	-1.23987924881439	-0.94142769721248	0.759289824483068	0.520717321263939	45.99360629534
NBN	-1.20934517150512	-0.976919559588459	0.807808707230052	0.508063398820638	45.99360629534
TBC1D4	-1.17139409098293	-1.00799993999966	0.860513082453609	0.497235105016151	45.99360629534
HAS1	-1.23376954274004	-1.0130979046572	0.821140309889027	0.495481155981861	45.99360629534
MTDH	-0.820837106537366	-0.119603664964403	0.145709378891193	0.920440477934039	53.6110137167471
VPS45	-0.86695553615439	-0.12173335254904	0.140414758857207	0.919082738102545	53.6110137167471
PSMC1	-0.930014643461807	-0.122129457688356	0.131319929795677	0.918830430155835	53.6110137167471
EIF4A2	-0.810674304639421	-0.122635467117355	0.151275877890199	0.918508216990945	53.6110137167471
PSMD2	-0.842237942977394	-0.123671375111501	0.14683662276519	0.917848931100938	53.6110137167471
NUP93	-0.811874818122466	-0.124672239507461	0.153560914471737	0.917212397591577	53.6110137167471
INPPL1	-0.798230833625356	-0.12714011974967	0.15927738492916	0.915644751376146	53.6110137167471
NWD1	-0.789504920010108	-0.131075721514355	0.166022678506775	0.913150321005658	53.6110137167471
COPS7A	-0.823357009263388	-0.132978828732154	0.161508103090205	0.911946548058989	53.6110137167471
RPS14	-0.806163484876495	-0.133903452656734	0.166099625161325	0.911362268343576	53.6110137167471
PSMA6	-0.77996119288254	-0.135931220756873	0.17427946671873	0.910082210431992	53.6110137167471
PSMD6	-0.967659446602382	-0.136893356823823	0.141468527284551	0.909475477213025	53.6110137167471
DNAJA2	-0.862730268842827	-0.136951915024271	0.158742448213813	0.909438562851388	53.6110137167471
SEPT9	-0.809860541983753	-0.137473336515345	0.169749394356965	0.909109931286779	53.6110137167471
EFTUD2	-0.862681428807389	-0.137543171302505	0.159436805649858	0.909065926171214	53.6110137167471
NCSTN	-0.786236352760295	-0.137621463221793	0.175038285546878	0.909016594480907	53.6110137167471
RUVBL2	-0.779353060779466	-0.13854266306072	0.177766239760652	0.908436348048507	53.6110137167471
WDR44	-0.841247424917348	-0.138756307307482	0.164941137645817	0.90830183047965	53.6110137167471
DRG2	-0.862506146640449	-0.138777918083843	0.160900787344412	0.908288224720876	53.6110137167471
KPNB1	-0.915389375499189	-0.138838547076084	0.151671573640857	0.908250054878282	53.6110137167471
ALDH16A1	-0.779295297701412	-0.139038933608109	0.178416235819996	0.908123910104507	53.6110137167471
RPS6KA3	-0.804423316277192	-0.140313363531245	0.174427270682064	0.907322057166603	53.6110137167471
USP14	-0.798273361953783	-0.140550091767071	0.176067621025301	0.907173189164204	53.6110137167471
LRBA	-0.781632353467812	-0.140892915996702	0.180254713576801	0.906957645343357	53.6110137167471
GPS1	-1.07667643452286	-0.141259622286901	0.131199697288352	0.906727142847043	53.6110137167471
MTHFD1	-0.816676339029769	-0.141344200628915	0.173072481562077	0.906673987309454	53.6110137167471
EWSR1	-0.812840355649994	-0.141625179269331	0.174234926065008	0.906497421084049	53.6110137167471
CHMP2A	-0.981246664401355	-0.14227288184628	0.144991964821688	0.906090537495098	53.6110137167471
VAPB	-0.786600905315689	-0.144261577445448	0.183398692361727	0.904842389525492	53.6110137167471
KIAA0100	-0.924098507195868	-0.144350567942189	0.156206905235908	0.904786577390541	53.6110137167471
TBC1D15	-0.886918857964151	-0.146029323311945	0.164647895352167	0.903734357828301	53.6110137167471
PSMD13	-0.977422940681986	-0.14701704235978	0.150412923864054	0.903115841704529	53.6110137167471
POLR2B	-0.971043780843002	-0.147024624749605	0.151408852669822	0.903111095200118	53.6110137167471
HSD17B12	-0.807611305049282	-0.147384610578102	0.182494486712403	0.902885776176275	53.6110137167471
USO1	-0.966623185203767	-0.14868098395849	0.153814833157709	0.902074827688987	53.6110137167471
PSMB4	-0.79202678125057	-0.149140479322435	0.18830231862482	0.901787564485087	53.6110137167471
AHCY	-0.948439686445006	-0.151916495356826	0.160175177745089	0.90005402432002	53.6110137167471
FKBP4	-0.809777696965121	-0.152405952698414	0.1882071502705	0.899748718405595	53.6110137167471
TRA2B	-0.796208215534179	-0.152894064133308	0.192027739918171	0.89944435515504	53.6110137167471
PRPF6	-0.960727186121569	-0.153367577172695	0.159636970191128	0.899149193161028	53.6110137167471
SND1	-0.8325152535821	-0.153467391364519	0.184341837226631	0.899086986843734	53.6110137167471
EIF2S2	-0.801533532258274	-0.153705600257231	0.191764404196758	0.898938547409734	53.6110137167471
PGM3	-0.900909567317378	-0.153935416659158	0.170866668801762	0.898795360968434	53.6110137167471
PDXK	-0.804721678451174	-0.154273991089903	0.191710991788901	0.898584454703463	53.6110137167471
NUP155	-0.92330185241445	-0.154543661373729	0.167381513390876	0.898416505918744	53.6110137167471
SIN3A	-0.869537658347604	-0.155014540419346	0.178272371450735	0.898123320967105	53.6110137167471
NOP58	-0.819423103674946	-0.155715864237745	0.190031088383268	0.897686830796882	53.6110137167471
EMC1	-0.946550712458417	-0.155927458342312	0.164732281419271	0.897555180443065	53.6110137167471
SRRT	-0.873514017805491	-0.156241906723578	0.178865940945173	0.897359571523634	53.6110137167471
NHLRC2	-0.927520157600353	-0.157272664956437	0.169562530439584	0.896718666556466	53.6110137167471
XRN2	-0.904078977929656	-0.157551550615914	0.174267463863287	0.896545339692761	53.6110137167471
EMC2	-0.845253705352633	-0.157812473152696	0.186704266604614	0.896383207208004	53.6110137167471
NUMA1	-0.873460503152322	-0.15803753366985	0.180932661636664	0.896243382277911	53.6110137167471
CSTF2	-1.01247559509377	-0.158143708738681	0.156195082138286	0.896177425718422	53.6110137167471
RPS21	-0.86090280812446	-0.158672005141812	0.184308848390784	0.895849317128197	53.6110137167471
HDGF	-0.887918108462605	-0.159057550126487	0.179135382655827	0.895609942863625	53.6110137167471
SUN2	-0.878081397606424	-0.159775671889625	0.181959978112689	0.895164251342297	53.6110137167471
HNRNPK	-0.992731590806716	-0.160004629269952	0.161176123286184	0.895022199007086	53.6110137167471
SLC25A1	-0.810589295383567	-0.160423725083609	0.197909997081441	0.894762237220972	53.6110137167471
CNPY2	-0.969342987169932	-0.160991607374074	0.16608322286841	0.894410104841733	53.6110137167471
COMT	-0.840755709788903	-0.161094894735497	0.191607256257521	0.894346073324137	53.6110137167471
NCOA5	-0.824704082591304	-0.161245965037965	0.19551978514683	0.894252427713443	53.6110137167471
SYNE1	-0.941379791203941	-0.161323780944683	0.171369496617687	0.894204194937375	53.6110137167471
IPO7	-0.910574398156242	-0.161533969764877	0.177397882141158	0.894073926219057	53.6110137167471
YWHAB	-0.896574256824172	-0.161955558103749	0.180638197975285	0.893812695631764	53.6110137167471
C16orf13	-0.874996586468571	-0.162349999816103	0.185543580771368	0.893568355137785	53.6110137167471
SSB	-0.846804664457319	-0.162352127171305	0.191723232034095	0.893567037509435	53.6110137167471
ACIN1	-0.932814037722371	-0.162770481052753	0.174494030396654	0.893307957778959	53.6110137167471
AASDHPPT	-0.779741172680106	-0.162865377332452	0.20887107547836	0.893249200514629	53.6110137167471
MPI	-0.890534408947524	-0.162997342698688	0.183033177675106	0.893167497477274	53.6110137167471
MECP2	-0.866431893010383	-0.164192546796647	0.189504273932215	0.892427857185098	53.6110137167471
EIF2C2	-0.800302720768992	-0.164703327726471	0.205801284254303	0.892111952275249	53.6110137167471
ASMTL	-0.844339330079548	-0.164868032872837	0.195262765809221	0.892010110209951	53.6110137167471
PAFAH1B1	-0.990404327821558	-0.165200673375343	0.166801243426218	0.891804464194348	53.6110137167471
MAGT1	-0.829872171192956	-0.165780873220603	0.199766758032493	0.891445884753354	53.6110137167471
EMD	-1.09652976169665	-0.166640981937299	0.151971234852264	0.890914579216668	53.6110137167471
TSN	-0.896333907092351	-0.166649360796246	0.185923303221726	0.890909404993631	53.6110137167471
STAT2	-0.83916602134885	-0.167499492899813	0.199602329739924	0.890384576421842	53.6110137167471
PTPN11	-0.827968261985718	-0.167625819290159	0.202454401921326	0.890306615285202	53.6110137167471
BLMH	-0.861440663735742	-0.16793147472584	0.194942590703328	0.890118011163251	53.6110137167471
WDR77	-0.994880341977989	-0.168740464156674	0.169608803226717	0.889619018525117	53.6110137167471
CANX	-1.08325438193875	-0.168908674208161	0.155927062954371	0.889515300044596	53.6110137167471
SERPINB6	-0.845099717462404	-0.170458381785185	0.201702092975517	0.888560317559015	53.6110137167471
RBM14	-1.02632615591682	-0.170629958435855	0.166253152033751	0.888454649255182	53.6110137167471
CRK	-1.02533215594871	-0.170787237588556	0.166567718175708	0.888357797339874	53.6110137167471
ERAP1	-0.895400147092959	-0.171819135859458	0.19189089527994	0.88772262005652	53.6110137167471
LASP1	-1.07331231246269	-0.172086570292635	0.16033224280991	0.887558076902179	53.6110137167471
AKR7A2	-0.905965844632209	-0.172487216601336	0.190390418825734	0.887311630157774	53.6110137167471
TWF1	-1.06526105117603	-0.172596071394125	0.162022324202674	0.887244682897895	53.6110137167471
PRUNE	-0.780702443106938	-0.172767321593701	0.221297272884333	0.88713937179107	53.6110137167471
EXOSC2	-0.918844928305791	-0.173752818820844	0.189099176007009	0.886533578585665	53.6110137167471
TNS1	-1.05125236057485	-0.174070594516543	0.165584022490429	0.88633832748093	53.6110137167471
CLINT1	-0.83183643812182	-0.174297796893299	0.20953373632783	0.886198753757621	53.6110137167471
MAP2K3	-0.831499828678376	-0.174571895246718	0.209948203506176	0.886030400405801	53.6110137167471
SPTLC1	-0.922665307622373	-0.174640118110986	0.189277863455187	0.885988502360256	53.6110137167471
CTNND1	-0.954804718866626	-0.17480312059085	0.183077353030204	0.885888404861686	53.6110137167471
ARL6IP6	-0.864371941594828	-0.174982597951656	0.202439007481896	0.885778203454713	53.6110137167471
SEC61B	-0.783735410760199	-0.175479073741167	0.223900912644687	0.885473432342072	53.6110137167471
IPO9	-0.983750985153798	-0.176920644413073	0.179842914602432	0.884589090905965	53.6110137167471
SNAP23	-0.893918452587049	-0.176997264050829	0.198001577815728	0.884542112789282	53.6110137167471
MFN2	-0.897904757464922	-0.177278852604193	0.19743614356684	0.884369482662508	53.6110137167471
MYO9B	-1.11471297568076	-0.177372970300521	0.15911985790979	0.884311790564664	53.6110137167471
PSMD5	-0.937867706163231	-0.178606454059873	0.190438857086297	0.883556039673922	53.6110137167471
PTK7	-0.81035972579989	-0.178618234363883	0.220418449581231	0.883548825040221	53.6110137167471
VAMP7	-0.779750275177268	-0.179993379882324	0.230834647466338	0.882707046773224	53.6110137167471
TMEM68	-0.781674072301729	-0.180066650370671	0.230360270029738	0.882662217663667	53.6110137167471
PARK7	-0.881242588275902	-0.180501576933338	0.204826207147431	0.882396163249205	53.6110137167471
SCRIB	-0.894099121895199	-0.1822201661578	0.203803092627529	0.881345647642449	53.6110137167471
TNS3	-0.779796696010882	-0.182670144322172	0.234253550004298	0.881070797834246	53.6110137167471
ABHD12	-0.933449232733773	-0.183249682446172	0.196314567541604	0.880716938176887	53.6110137167471
USP39	-1.01994644199833	-0.183696485414968	0.180104050419609	0.880444222181343	53.6110137167471
TMEM205	-0.86354309294126	-0.184501415895788	0.213656292782528	0.879953128288029	53.6110137167471
CPSF3	-1.03527494487801	-0.18453509748476	0.178247429243547	0.879932584879496	53.6110137167471
GGT7	-0.85938542168904	-0.184654593875981	0.214868194427898	0.879859704325471	53.6110137167471
PIGS	-0.801315219463198	-0.185002081199993	0.230873040604328	0.879647806961028	53.6110137167471
TLN1	-1.01983515437919	-0.185046389091788	0.181447352836579	0.879620791728947	53.6110137167471
JAM2	-0.855786548342341	-0.185180549665626	0.216386375813362	0.879538996935224	53.6110137167471
C9orf64	-1.04790748980477	-0.185765696805547	0.17727299271442	0.879182334330296	53.6110137167471
ITGAV	-0.881727285022862	-0.18709597569261	0.212192566648042	0.878372032348609	53.6110137167471
CHMP4B	-0.917333871594239	-0.187362319141245	0.20424659433498	0.878209886478733	53.6110137167471
SRP14	-0.941786837733236	-0.187700555138859	0.19930258909822	0.878004016651087	53.6110137167471
CHMP1A	-1.02295604957729	-0.188129310006504	0.183907519862894	0.877743121207201	53.6110137167471
LARS2	-1.01330834841157	-0.188329861470315	0.185856419485278	0.877621113140293	53.6110137167471
SNX17	-1.15567787145457	-0.188604681326879	0.163198315019649	0.877453950482173	53.6110137167471
SEP11	-0.863712635555194	-0.188927721365102	0.218739096301005	0.877257497997429	53.6110137167471
ILF3	-0.974427637529372	-0.189093837847143	0.194056316307472	0.877156493602271	53.6110137167471
PPP4C	-0.913852764262269	-0.189312261428023	0.207158383528938	0.877023702434236	53.6110137167471
RFTN1	-0.806550045821449	-0.189571429308522	0.235039884122068	0.876866166743769	53.6110137167471
TRABD2B	-0.797223326977052	-0.190088972556673	0.238438798921578	0.876551661764241	53.6110137167471
BAX	-0.839255890662004	-0.190436334508979	0.226910929822325	0.876340637233427	53.6110137167471
RPS5	-1.03853925917117	-0.190545645609435	0.18347466783442	0.876274240574589	53.6110137167471
MYH9	-0.848083470753095	-0.191252780329776	0.225511741385485	0.875844841367863	53.6110137167471
DDB1	-1.12215178033212	-0.191607059218915	0.170749681618119	0.875629788821887	53.6110137167471
PDDC1	-0.933584639138853	-0.192320512821938	0.206002224928783	0.875196872117852	53.6110137167471
PSMA3	-1.02145094272273	-0.192389334134377	0.188349069042468	0.875155123335843	53.6110137167471
ANKFY1	-0.938480836428798	-0.192567437204678	0.205190590718352	0.875047090668255	53.6110137167471
PPP1R9B	-0.960111841331059	-0.192696086544705	0.200701708123462	0.874969063636638	53.6110137167471
PIGT	-0.812877971247416	-0.192968097350075	0.237388764581666	0.874804109438029	53.6110137167471
SLC27A1	-0.805978343940303	-0.193239217696698	0.239757332376924	0.874639726181599	53.6110137167471
ACSF3	-0.883629190543387	-0.193702012306805	0.219211875727745	0.874359200066839	53.6110137167471
KHDRBS1	-0.873590442712939	-0.19378110595099	0.221821458290228	0.87431126591732	53.6110137167471
SEC16A	-1.11703226199775	-0.194150637836609	0.17380933786942	0.874087348521418	53.6110137167471
CDC42BPA	-1.00169126342102	-0.194151786635672	0.193823979229484	0.874086652497449	53.6110137167471
PPIL1	-1.05445136082468	-0.19421227750613	0.184183248959192	0.874050003619829	53.6110137167471
SF3A2	-0.991059066633923	-0.194783076699453	0.196540330699988	0.873704256015437	53.6110137167471
UBA5	-0.896143836671127	-0.195179395579855	0.217799183114265	0.873464276029191	53.6110137167471
RIC8A	-1.1424505229219	-0.196206513675961	0.1717418039025	0.872842639679207	53.6110137167471
RABGGTA	-1.04863301161031	-0.196325172851152	0.187220095760355	0.87277085283194	53.6110137167471
TAGLN2	-0.954394896976157	-0.196856991098159	0.20626366687612	0.872449184071789	53.6110137167471
PPP1R12C	-1.04021342505236	-0.197765848604833	0.190120453977874	0.871899738584263	53.6110137167471
PKLR	-0.860807915058315	-0.198023900314693	0.230044237338685	0.871743797729828	53.6110137167471
PGGT1B	-0.828187811359463	-0.198902043112724	0.24016538324348	0.871213344248367	53.6110137167471
EML3	-1.03922929903608	-0.19931517407773	0.191791334465455	0.870963898821467	53.6110137167471
DNAH6	-1.0646687477518	-0.199322038648358	0.18721507423718	0.870959754647678	53.6110137167471
TOMM22	-0.917529832269366	-0.199504035382482	0.217436020460545	0.870849889548921	53.6110137167471
POLR2C	-1.11299265865876	-0.199760073942327	0.179480136179022	0.870695351437401	53.6110137167471
GLYR1	-0.878792466153344	-0.199901232631088	0.227472629011144	0.870610163509231	53.6110137167471
PSME3	-0.885329880417618	-0.200603916043548	0.226586632260645	0.870186224739207	53.6110137167471
POFUT2	-1.067419748094	-0.200921329516303	0.188230852834671	0.869994792426071	53.6110137167471
B3GNT1	-0.879617240883239	-0.201259764483533	0.228803796844005	0.869790728422125	53.6110137167471
SH3BGRL3	-0.895771003713293	-0.201292507888015	0.224714248455894	0.869770987877075	53.6110137167471
FAM195B	-0.799503399333525	-0.201465983366827	0.251988901529088	0.869666409388054	53.6110137167471
GOLGA5	-0.950403862005671	-0.201623648543377	0.212145232783338	0.869571372937533	53.6110137167471
SNRPG	-1.00795051984529	-0.201644894191213	0.200054358047421	0.869558567409959	53.6110137167471
CXADR	-0.830516843785895	-0.202268712027411	0.243545586752188	0.869182653672612	53.6110137167471
ACOT8	-0.857957762954649	-0.202306858534898	0.235800487238662	0.869159671792641	53.6110137167471
TIPRL	-0.783121216374181	-0.203307195569955	0.259611400277545	0.868557222055708	53.6110137167471
IPO4	-0.801729005595012	-0.203450638331974	0.253764846864909	0.86847086835665	53.6110137167471
AK2	-1.14262569800767	-0.203609888585536	0.178194739485168	0.868375008476993	53.6110137167471
PFDN1	-0.946618496075247	-0.203817954987413	0.215311612685002	0.868249779908147	53.6110137167471
HNRNPA1	-1.01463218359877	-0.203841929503598	0.20090229030642	0.868235351567538	53.6110137167471
GOLGA2	-0.863275991555441	-0.204464635300285	0.236847355075731	0.867860678814704	53.6110137167471
CYP51A1	-1.07191175317378	-0.204818323567887	0.191077598469696	0.867647941882438	53.6110137167471
GPHN	-0.955671635592838	-0.204901220389962	0.214405463925749	0.867598088525588	53.6110137167471
IQGAP1	-0.920351610377405	-0.205197796806058	0.22295587305151	0.867419753757279	53.6110137167471
CSTF3	-0.793740842545683	-0.206398254625963	0.260032297146262	0.866698279234171	53.6110137167471
AIDA	-0.875231752958549	-0.206458953615346	0.235890611735066	0.86666181511564	53.6110137167471
RPL19	-0.958526740107217	-0.206762028944619	0.215708149072076	0.866479769555203	53.6110137167471
CLPX	-1.08638929015489	-0.206878510172954	0.190427604586804	0.866409813985443	53.6110137167471
TBCA	-1.09240368126265	-0.207141855836623	0.189620246974267	0.866251676307044	53.6110137167471
RASSF2	-1.03550307077847	-0.207178670957727	0.200075380560654	0.86622957132119	53.6110137167471
WDR36	-0.896974503393755	-0.207248845438713	0.231053217961687	0.866187437862282	53.6110137167471
ECI2	-0.860186939410396	-0.207579340308188	0.241318870117315	0.865989032995725	53.6110137167471
ARFGAP2	-1.064030690891	-0.208215130085877	0.195685267228073	0.865607479267266	53.6110137167471
GRWD1	-1.05786423967904	-0.208462894984466	0.197060158728605	0.865458834731682	53.6110137167471
CAPN2	-1.00397608335852	-0.208651115284828	0.207824786609302	0.865345930554744	53.6110137167471
TNPO2	-0.862506188271812	-0.209936686149517	0.24340310713615	0.864575173063094	53.6110137167471
ALG1	-0.918391380668946	-0.210053803455786	0.228719267054515	0.864504990105094	53.6110137167471
GRSF1	-0.817408792684305	-0.210821731072542	0.257914684744484	0.864044947904429	53.6110137167471
ATXN10	-0.899815338303072	-0.210854235146362	0.234330563362039	0.864025481098487	53.6110137167471
TBC1D17	-1.03158741170907	-0.210882780791223	0.204425508102941	0.86400838537151	53.6110137167471
DPY30	-0.797481711417669	-0.21101756417946	0.264604894580389	0.863927669395733	53.6110137167471
PRRC2C	-0.868949288574021	-0.211093406752871	0.242929489129663	0.863882253854957	53.6110137167471
TROVE2	-1.15388341618453	-0.212109308734691	0.183822131213271	0.863274148368455	53.6110137167471
PNKP	-0.828774104637098	-0.212413811724705	0.256298803903527	0.863091960301989	53.6110137167471
LRPAP1	-0.939787105843982	-0.213349975584068	0.227019475216642	0.862532082170804	53.6110137167471
ECI1	-0.953248768210768	-0.213447928011322	0.223916290405452	0.862473522156	53.6110137167471
MARS2	-0.880422229562059	-0.213560120624223	0.242565570760807	0.862406453653702	53.6110137167471
VCL	-1.01176105405709	-0.214005251393463	0.211517581681284	0.862140406830656	53.6110137167471
POLR2E	-0.993974643935753	-0.214033842480449	0.21533129017553	0.862123321246787	53.6110137167471
MRPL4	-1.01610806819748	-0.214333222867687	0.210935460091269	0.861944436570373	53.6110137167471
PROSC	-1.10052597343049	-0.214412932806143	0.194827689652602	0.861896814836005	53.6110137167471
RBM17	-0.793951183722634	-0.214489808938724	0.27015490792902	0.861850888616949	53.6110137167471
AAMP	-0.82975192956282	-0.214528341323394	0.258545155100061	0.861827870081815	53.6110137167471
EIF3C	-0.780047592952803	-0.215944263658269	0.276834728559101	0.86098245045166	53.6110137167471
FLNA	-0.975969294166858	-0.216309101606498	0.22163515071563	0.860764747231707	53.6110137167471
PIGU	-0.866078999644863	-0.216519888610678	0.250000160146433	0.860638993165014	53.6110137167471
PPP6R1	-0.85448623407791	-0.21659723990823	0.253482421682269	0.860592850524785	53.6110137167471
UBE3C	-0.816032214804862	-0.216736368801346	0.265597809583013	0.860509861705832	53.6110137167471
PRDX6	-0.938932246863997	-0.216817791989623	0.230919528766625	0.86046129740267	53.6110137167471
SH3PXD2B	-1.00786361762051	-0.216839333072603	0.21514749543648	0.860448449829686	53.6110137167471
SGSH	-0.789039741672765	-0.217012110031057	0.275033180928239	0.860345408812617	53.6110137167471
PTPRA	-0.913289997988435	-0.218243910681146	0.238964525136417	0.859611142938743	53.6110137167471
RPL29	-1.00240665106973	-0.218512087203424	0.217987467431742	0.859451368283863	53.6110137167471
SERINC1	-0.781650860471787	-0.218764179854908	0.279874546191719	0.859301203183268	53.6110137167471
SMG8	-0.935770490214969	-0.219719968054992	0.234801129499732	0.858732103042614	53.6110137167471
DIABLO	-1.14379484574899	-0.219848411851796	0.192209654265257	0.858655653135465	53.6110137167471
TMOD3	-1.03880519088743	-0.220011599158834	0.211792933929107	0.858558533664436	53.6110137167471
PEA15	-0.845420678505738	-0.22018630860641	0.260445851638718	0.858454569069775	53.6110137167471
ZC3HC1	-0.855462868296958	-0.220731819404214	0.25802618393437	0.85813003221422	53.6110137167471
CDH2	-0.855253324069687	-0.220921013442631	0.258310616545034	0.858017505008741	53.6110137167471
RRP9	-0.93988645323172	-0.221008740564743	0.235144085548657	0.857965332431859	53.6110137167471
TMEM132A	-0.808091240473061	-0.221080615714992	0.273583729957982	0.857922589614185	53.6110137167471
DNAH11	-0.997096131123144	-0.221176801795629	0.221820940721625	0.857865392869031	53.6110137167471
LSM2	-0.936961735000328	-0.221338324578635	0.236229844091293	0.857769352441033	53.6110137167471
ECEL1	-0.799892859369784	-0.221355141764921	0.276730988621802	0.857759353666167	53.6110137167471
ABCB6	-0.841628394792858	-0.221461258986919	0.263134253023182	0.857696263623114	53.6110137167471
TPM4	-1.04864731309915	-0.221986714475392	0.211688631346736	0.857383932095484	53.6110137167471
LLGL2	-0.911753335781093	-0.222372726064386	0.243895708781674	0.857154558698988	53.6110137167471
NEK9	-1.12294574091825	-0.222442190665141	0.198088102176021	0.857113288393002	53.6110137167471
TRAPPC8	-0.80371868491381	-0.222457098654669	0.276784779090366	0.857104431517816	53.6110137167471
ACSL3	-1.06598422913238	-0.222692426228717	0.208907805709254	0.856964634920882	53.6110137167471
YWHAE	-1.12832985204513	-0.222818133911687	0.19747606030969	0.856889967480857	53.6110137167471
SEPHS1	-0.786587422406059	-0.223527314566072	0.284173517397893	0.856468852529233	53.6110137167471
HEBP2	-0.943174715320332	-0.223699863695991	0.237177545222908	0.856366423315916	53.6110137167471
BCAP31	-1.14140929911672	-0.224349218539293	0.196554573992788	0.855981060823512	53.6110137167471
NUDC	-0.980191498883246	-0.224652118310521	0.229192069678703	0.855801362935896	53.6110137167471
RRP12	-0.801813686676873	-0.225179164667631	0.2808372673219	0.855488778086295	53.6110137167471
MIA3	-1.0166667534602	-0.225561844238491	0.221864090146351	0.855261886987357	53.6110137167471
NT5C	-1.00745523518169	-0.226602953300155	0.224926076501342	0.854644916893051	53.6110137167471
NAA38	-0.980542149761335	-0.226654348146809	0.231152070517292	0.85461447139984	53.6110137167471
RPS27	-0.814314169090852	-0.228345364248293	0.280414332595036	0.853613344921335	53.6110137167471
HSDL2	-0.907350298204946	-0.230288294204192	0.253803073256031	0.85246452649176	53.6110137167471
NUDCD2	-0.978171212000866	-0.231077754136429	0.236234466217581	0.851998175344297	53.6110137167471
COQ9	-0.848796381461443	-0.231747994113071	0.273031317256621	0.851602450263591	53.6110137167471
TBCEL	-0.904590702110587	-0.231757534395859	0.256201543808845	0.851596818788397	53.6110137167471
CIAO1	-1.15152016683947	-0.231976887215982	0.201452735172393	0.851467348624341	53.6110137167471
MLLT4	-1.03153407420167	-0.233979896126698	0.226827113110908	0.850286008668788	53.6110137167471
NOP9	-0.793164270796465	-0.234119892692528	0.295172010783382	0.85020350242705	53.6110137167471
TTC28	-0.786082439361895	-0.235157882044273	0.299151679606484	0.849592018528936	53.6110137167471
DSTN	-1.03965522900055	-0.236048959452308	0.227045421278003	0.849067431915266	53.6110137167471
EDF1	-0.865699080642054	-0.236365307850612	0.273034028955315	0.848881272215684	53.6110137167471
COG2	-0.913513977124722	-0.2370390166303	0.259480448647735	0.8484849547417	53.6110137167471
NUTF2	-1.12175876966884	-0.237136812676171	0.211397333444675	0.848427440396095	53.6110137167471
ISYNA1	-0.831019288862094	-0.237615285617379	0.285932334907343	0.848146104249704	53.6110137167471
RAB13	-1.13731683436646	-0.238220817744329	0.209458622739045	0.84779019261598	53.6110137167471
DBT	-0.970310913029651	-0.238650204428923	0.245952303765989	0.847537903918554	53.6110137167471
NUP62	-0.849616070232217	-0.239747965623902	0.282183887550967	0.846893249079915	53.6110137167471
RAB1B	-1.09438472913659	-0.241167726983409	0.220368322549308	0.846060228355299	53.6110137167471
UNC13D	-0.934808408796136	-0.241954702081525	0.258828119007957	0.845598837178254	53.6110137167471
FAM98A	-0.935815785138939	-0.242460421898352	0.259089903962621	0.845302474375111	53.6110137167471
WIPI2	-1.0545401753654	-0.242565916675911	0.230020555254673	0.845240665237583	53.6110137167471
C14orf166	-0.991649414228966	-0.242842304773907	0.244887256816184	0.845078751543441	53.6110137167471
UBTF	-1.070295810221	-0.243922897709774	0.227902319508667	0.844446016144816	53.6110137167471
HABP4	-0.890199270297146	-0.244134319905967	0.274246820966811	0.844322274435689	53.6110137167471
PFDN5	-0.815939761203904	-0.245777443869889	0.301220084565126	0.843361200617931	53.6110137167471
C21orf2	-0.919661448778109	-0.246502096146033	0.268035695606838	0.842937694515708	53.6110137167471
BTF3	-0.972143695992552	-0.246568137635286	0.253633427498125	0.842899108685042	53.6110137167471
HMGB3	-0.813491181451282	-0.246743831596078	0.303314697469593	0.842796465186831	53.6110137167471
HSD17B8	-0.873358521338078	-0.246762704372564	0.282544565998506	0.842785440122751	53.6110137167471
SPTLC2	-0.816782183027896	-0.247489527178585	0.303005540915591	0.842360955816839	53.6110137167471
MRPS35	-0.844012050448239	-0.247745557680176	0.293533199613208	0.842211477960525	53.6110137167471
RPTOR	-0.803538410650964	-0.248235972002105	0.30892856982531	0.841925234252605	53.6110137167471
TMEM126A	-0.826384391702617	-0.248290750414421	0.300454307834714	0.841893267377582	53.6110137167471
SLC16A1	-1.08890248898567	-0.248496206264704	0.228207951380643	0.841773380931579	53.6110137167471
RBM3	-0.925776579049448	-0.248890127841987	0.268844701275051	0.841543569763809	53.6110137167471
CNNM3	-1.15130603014614	-0.249762487917193	0.216938399849682	0.841034864125125	53.6110137167471
ENOPH1	-1.08372661556113	-0.250222292805455	0.230890603970169	0.840766858543658	53.6110137167471
CDH6	-0.89708255433711	-0.250635947531107	0.279390058717965	0.840525825394088	53.6110137167471
STK38L	-1.0199455501505	-0.250882144529767	0.24597601753618	0.840382401265047	53.6110137167471
SNRPF	-0.948122694720725	-0.251238692108601	0.26498542172604	0.840174734863644	53.6110137167471
NUBP1	-0.878202740899541	-0.251531685933505	0.286416420968878	0.84000412291364	53.6110137167471
ALAD	-1.01188733574402	-0.252004765410918	0.249044292293295	0.839728719205476	53.6110137167471
ERC1	-0.853383137020533	-0.252285085532154	0.295629330587633	0.839565573161161	53.6110137167471
SRSF2	-0.911194966939508	-0.252338479806401	0.276931380178654	0.83953450133818	53.6110137167471
AASS	-0.948698767785194	-0.254115592629329	0.267856986072176	0.838500998781156	53.6110137167471
CLNS1A	-1.15147093499237	-0.254204188875869	0.220764746335133	0.838449507815893	53.6110137167471
TMLHE	-0.808607060168274	-0.255312272676946	0.315743313722507	0.837805771205869	53.6110137167471
HDHD2	-1.04915923034251	-0.255929826275747	0.243938020916229	0.837447220552805	53.6110137167471
SNRPB2	-1.03410714488471	-0.256389277098409	0.247932990664127	0.837180563676332	53.6110137167471
EZR	-1.02881513672964	-0.256536613899302	0.249351515875603	0.837095070065942	53.6110137167471
IDE	-1.01428422419856	-0.257716991218173	0.254087547720471	0.836410459734513	53.6110137167471
PDS5B	-1.07358390042476	-0.257889773304596	0.240213897770415	0.836310294358824	53.6110137167471
PLP2	-0.795583800700172	-0.259195209827586	0.325792467870104	0.835553893192557	53.6110137167471
PDLIM7	-0.887620549452638	-0.259377123115502	0.292216221532332	0.835448542602795	53.6110137167471
GUK1	-1.06942457919146	-0.259904450656265	0.243032052669638	0.835143228930908	53.6110137167471
CCS	-1.13886180318395	-0.25994587812737	0.228250589668238	0.835119247857802	53.6110137167471
EMC8	-1.07041722367261	-0.260215855257208	0.243097597369	0.834962983369021	53.6110137167471
NADKD1	-1.07927828496901	-0.260242819412953	0.241126707576097	0.834947377949377	53.6110137167471
COL4A3BP	-0.831407728047838	-0.260401045606502	0.313204985738981	0.834855810918647	53.6110137167471
SAP18	-0.88367867136428	-0.260487222147669	0.294775952604482	0.834805943943704	53.6110137167471
PRKCA	-1.01144820373833	-0.260621978875385	0.257672096220174	0.834727971496057	53.6110137167471
RAB11FIP5	-0.858963094409214	-0.261150166942052	0.304029554519648	0.834422423447008	53.6110137167471
TUBGCP3	-1.11978946534918	-0.261320439623461	0.233365688560014	0.834323947362053	53.6110137167471
LZTFL1	-0.962976111444551	-0.261999070839096	0.2720722432523	0.833931580914474	53.6110137167471
DCK	-0.786039559889982	-0.262471304218654	0.333916150804662	0.833658657065549	53.6110137167471
ACBD5	-1.1415053398015	-0.262620602300004	0.230065154443932	0.833572389909566	53.6110137167471
ABHD14B	-1.09561533470055	-0.262849858235242	0.239910714929053	0.833439939024629	53.6110137167471
APLP2	-0.929897488667137	-0.262965431619715	0.282789699751351	0.833373175354085	53.6110137167471
TRMT5	-1.05702904207855	-0.263658560275617	0.24943360095117	0.832972885566388	53.6110137167471
UFSP2	-0.959673479823636	-0.263914223926106	0.275004185772234	0.832825285405515	53.6110137167471
CPSF2	-0.922438378911712	-0.263984549212113	0.286181229280118	0.832784689682049	53.6110137167471
NUDCD1	-0.879599340880304	-0.265569914848811	0.301921457311494	0.831870052116851	53.6110137167471
PPP2R5A	-0.919432355090638	-0.266312595501825	0.289648927435854	0.831441926433978	53.6110137167471
PLEK	-0.796036221375789	-0.267342497751365	0.335842126994318	0.830848593600377	53.6110137167471
CAMLG	-0.833850811015131	-0.267818714542152	0.321183011402374	0.830574385438011	53.6110137167471
C1orf123	-0.931239037888727	-0.268289418146841	0.288099410818405	0.830303440730144	53.6110137167471
TGM2	-0.806569515035058	-0.268734423451901	0.333181974327682	0.830047369664503	53.6110137167471
TUBGCP2	-1.09817705085581	-0.268825863916526	0.244792826172273	0.829994761518146	53.6110137167471
ENPEP	-0.868453935566983	-0.268881772194508	0.309609711215097	0.829962597632213	53.6110137167471
EIF2B2	-1.12109326372646	-0.269615409619785	0.240493291988568	0.829540653412681	53.6110137167471
UBE4B	-0.945424897937164	-0.270081689936198	0.285672283991561	0.829272588459716	53.6110137167471
AK1	-0.80608612967098	-0.270390251775009	0.335435931499496	0.829095243625486	53.6110137167471
PXN	-1.03052286562443	-0.270515801734208	0.262503444375582	0.829023095082745	53.6110137167471
NOLC1	-0.888123453535457	-0.271433372366223	0.30562572273674	0.828495994502153	53.6110137167471
KCMF1	-0.839163416380687	-0.272417341204566	0.32462966793703	0.827931123702045	53.6110137167471
HDGFRP3	-0.879616466572955	-0.272724928237565	0.310049821259168	0.827754625048249	53.6110137167471
POLR2L	-0.881909886016805	-0.273686392385857	0.310333738996823	0.827203163208998	53.6110137167471
SLMAP	-0.78464438028861	-0.273758886089384	0.348895490704578	0.827161598281858	53.6110137167471
SMARCE1	-0.98573806116303	-0.273976550219663	0.277940520929475	0.827036811113676	53.6110137167471
STEAP3	-0.920325316397953	-0.274275455262002	0.298020113513213	0.82686547908636	53.6110137167471
NDUFB6	-1.02975106806072	-0.275198896499491	0.267247983551752	0.826336387808441	53.6110137167471
MAPK9	-0.94881065392953	-0.275589739359653	0.29045809953576	0.826112553994492	53.6110137167471
UCHL3	-1.08566405534514	-0.275635357728838	0.253886417600159	0.826086432526963	53.6110137167471
ANKIB1	-0.805812611056164	-0.277369840228488	0.344211341970616	0.825093865524027	53.6110137167471
NXF1	-1.14069759468496	-0.277530264704811	0.243298720009539	0.825002122024219	53.6110137167471
LEPRE1	-0.964485312539426	-0.279228941617312	0.289510828197187	0.824031308853741	53.6110137167471
TMED1	-1.03547916622326	-0.279685217085309	0.270102215677999	0.823770736930351	53.6110137167471
DECR2	-0.954143961702214	-0.279864501865617	0.293314754480375	0.823668372691864	53.6110137167471
PSAT1	-0.869213978719176	-0.281531550960098	0.323892111554564	0.822717165008806	53.6110137167471
NDE1	-0.894124161799718	-0.28219879475696	0.315614773443704	0.822336747814541	53.6110137167471
SNX15	-1.10427603401753	-0.284152268732516	0.257319963468486	0.821224020382071	53.6110137167471
GDE1	-0.941205877965475	-0.285353332238685	0.303178442590594	0.820540624573878	53.6110137167471
RMDN1	-0.876509696989429	-0.285984193083351	0.326276131417175	0.820181897486621	53.6110137167471
SRXN1	-0.877047083078072	-0.286553152597847	0.326724936581699	0.81985850392388	53.6110137167471
POLG	-0.934452104981359	-0.288002901588161	0.308205096925654	0.819035050592229	53.6110137167471
POLDIP3	-1.08420565135681	-0.290049368625867	0.267522465191811	0.817874070654091	53.6110137167471
CENPB	-0.922897700458803	-0.290660422311179	0.314943272874861	0.817527733328451	53.6110137167471
MYO1B	-1.13579725363157	-0.29079518734056	0.256027373204838	0.817451369994382	53.6110137167471
CAV1	-1.02509361910404	-0.291306046816757	0.28417506595287	0.817161961048732	53.6110137167471
RNF41	-1.10631563645078	-0.291926571626115	0.263872770127933	0.816810562990026	53.6110137167471
PPP2R4	-0.904857477220384	-0.292104734618913	0.322818501225436	0.816709698687454	53.6110137167471
NUDT9	-1.11270749272318	-0.292465397601148	0.262841222436082	0.816505552882727	53.6110137167471
SYT11	-0.868754374202455	-0.292599001248558	0.336802909933171	0.81642994226101	53.6110137167471
EMC9	-0.86856568932754	-0.29279675576206	0.337103755489984	0.816318039442626	53.6110137167471
NDUFA1	-0.87472415953694	-0.293688699012506	0.335750071391624	0.815813508467483	53.6110137167471
NMD3	-0.923211613366463	-0.294098269123829	0.318559975704171	0.815581938110879	53.6110137167471
C5orf51	-0.871333409327143	-0.29485999956575	0.338400888120938	0.81515143159831	53.6110137167471
PPID	-1.08715831415562	-0.295137872788766	0.271476443629092	0.814994442812091	53.6110137167471
C1R	-0.816061380213906	-0.295796804406974	0.362468818619305	0.814622290021056	53.6110137167471
CCDC50	-0.964466615475719	-0.296539902115532	0.307465180605826	0.814202805606423	53.6110137167471
UBE2K	-1.14642537891197	-0.297318953561673	0.259344357714626	0.813763256967053	53.6110137167471
SERPINC1	-0.979914383334537	-0.298629319325158	0.304750419428437	0.813024470620761	53.6110137167471
VAMP5	-0.950515470810413	-0.301701394001826	0.31740818878476	0.81129505835247	53.6110137167471
ARHGAP23	-0.793511759151744	-0.302479254739627	0.381190639270392	0.810857748694855	53.6110137167471
IPO11	-0.93901966697324	-0.303064851084766	0.322746010274354	0.810528684710605	53.6110137167471
APOBR	-0.959078297424518	-0.303467104514207	0.316415359756475	0.81030272393235	53.6110137167471
ACO1	-0.957919250660138	-0.304014934863241	0.31737010677438	0.809995088472227	53.6110137167471
TK2	-1.03544359196807	-0.304187974393102	0.29377551491234	0.809897941978986	53.6110137167471
GAMT	-0.782577575278195	-0.304650407850596	0.389291001268849	0.809638383390774	53.6110137167471
HRG	-0.807843134028408	-0.3055630605696	0.378245537652679	0.809126365965474	53.6110137167471
PEX3	-0.835819417358154	-0.305742374745792	0.365799559565364	0.809025804996283	53.6110137167471
PTGES2	-1.04171191748752	-0.307329240599229	0.295023254932583	0.808136421174783	53.6110137167471
PPP6R3	-0.788690641506942	-0.307446024950176	0.3898182744539	0.808071006194504	53.6110137167471
TRIP6	-0.90406814461523	-0.30779686078723	0.340457588977684	0.807874522674636	53.6110137167471
MINPP1	-0.996056634581874	-0.309057725316212	0.310281277776889	0.807168777308363	53.6110137167471
NPEPL1	-1.12024699743557	-0.309098796728071	0.275920218876417	0.807145798724207	53.6110137167471
ZNF326	-1.13549116411562	-0.30934960390649	0.272436821776089	0.80700549161904	53.6110137167471
S100A11	-0.969589877229084	-0.310184884263771	0.319913492857645	0.806538393085858	53.6110137167471
AEBP1	-0.979686786600437	-0.310890876728742	0.317337011155932	0.806143804685319	53.6110137167471
DDAH1	-1.04900029730172	-0.311606430339989	0.297050850358683	0.805744069421487	53.6110137167471
MARCKS	-1.04701205243199	-0.311765955214527	0.297767303146472	0.805654979827493	53.6110137167471
SIRT3	-0.810207779342697	-0.31221139999939	0.385347324426679	0.805406265163744	53.6110137167471
CASP1	-0.833656204548701	-0.312628062624785	0.37500837985609	0.805173690555432	53.6110137167471
DCUN1D1	-1.02871440230082	-0.312680465096253	0.303952646523577	0.805144445064266	53.6110137167471
MRPL49	-1.02869366236563	-0.313958026599495	0.305200700738743	0.804431774533754	53.6110137167471
FAM213B	-0.930897042334616	-0.314140813503448	0.337460319688639	0.804329860910358	53.6110137167471
NDUFA13	-0.823189438355873	-0.314449280290273	0.381988963461814	0.804157903207485	53.6110137167471
FUK	-1.10479831353262	-0.315662832258665	0.285719871574863	0.803481754021356	53.6110137167471
CDC42EP1	-0.908964019272246	-0.317534203689759	0.349336384012196	0.80244020470997	53.6110137167471
TIAL1	-1.10553090725196	-0.317609566424824	0.287291440104838	0.802398288360803	53.6110137167471
ANXA1	-1.08917175634211	-0.319455113137973	0.293300952102206	0.801372488244394	53.6110137167471
TBC1D5	-1.09579150198896	-0.320224319583129	0.292231066769448	0.800945331731692	53.6110137167471
NID2	-1.10374265353026	-0.322154445311893	0.291874599827685	0.79987449451893	53.6110137167471
GCSH	-0.851640873152577	-0.322293365623853	0.37843811374482	0.799797476534262	53.6110137167471
MTA1	-1.14697092026353	-0.323006845654019	0.281617292947414	0.799402037144208	53.6110137167471
GTPBP1	-1.10278926816888	-0.323075963202243	0.292962556426298	0.799363739802243	53.6110137167471
C11orf54	-0.976603690735784	-0.323637586026686	0.331390910250251	0.799052618230166	53.6110137167471
TGFB1	-0.910286219604959	-0.32412734647397	0.356071902983034	0.798781405022863	53.6110137167471
MTR	-1.12610908686036	-0.325321179386906	0.28888957844565	0.798120685289541	53.6110137167471
STK11IP	-0.93726566149341	-0.326857325788732	0.34873498434577	0.797271318172923	53.6110137167471
SMARCA2	-0.816858375843119	-0.32714115884632	0.400486998139258	0.797114479970193	53.6110137167471
ITIH4	-0.980335141395326	-0.328107031043539	0.334688635741996	0.796580997130424	53.6110137167471
POLR2M	-0.785383229797587	-0.328812393797874	0.418664903097838	0.796191627779482	53.6110137167471
PLD2	-0.915532739380244	-0.329012297644891	0.359367047723067	0.796081312890745	53.6110137167471
GDPD1	-0.906020967202396	-0.330767003856243	0.365076544395637	0.795113651928134	53.6110137167471
CTSL1	-0.972663438196341	-0.331270205043365	0.340580505069314	0.794836370621958	53.6110137167471
DYNC2H1	-0.958351591187917	-0.331884387688989	0.346307545936877	0.794498065718121	53.6110137167471
MBOAT2	-1.01715327808918	-0.334121572876477	0.328486944960896	0.793266993433589	53.6110137167471
NT5E	-0.98362713494549	-0.334348126762634	0.339913484372473	0.793142432383079	53.6110137167471
HPS5	-0.843166000085334	-0.334491764836516	0.396709265794236	0.79306346920866	53.6110137167471
SERPINA4	-0.967501679270381	-0.334690397448471	0.345932626908586	0.792954286450008	53.6110137167471
FAM169A	-1.08053431733231	-0.334863892831956	0.309905837751353	0.792858933217151	53.6110137167471
LEMD3	-0.952600940116468	-0.336032046462885	0.352752167577958	0.792217213275589	53.6110137167471
NPC1	-0.807793128674003	-0.336887698124833	0.417046996522286	0.791747494465825	53.6110137167471
SPRYD4	-1.00043782823148	-0.337428846518355	0.337281175297862	0.791450569247924	53.6110137167471
STBD1	-0.90071532296328	-0.337877891112523	0.375121731026993	0.791204265430393	53.6110137167471
CFB	-0.811205880578932	-0.338332071553664	0.417073001630864	0.790955222539172	53.6110137167471
SAA4	-0.905889739825032	-0.339994440608168	0.375315477879058	0.790044356275089	53.6110137167471
APOA1BP	-1.0802544444115	-0.340705538008086	0.315393785020432	0.789655043190538	53.6110137167471
ATG16L1	-0.786829260456254	-0.342719505882972	0.435570362093856	0.788553472642187	53.6110137167471
C12orf57	-1.09055910452743	-0.34279468948508	0.314329308757292	0.788512379587818	53.6110137167471
C19orf52	-1.10633430148068	-0.343680553316272	0.310648013766094	0.78802835478302	53.6110137167471
NAGLU	-1.00512775818008	-0.343803765670204	0.342049816923481	0.787961056650174	53.6110137167471
SERPIND1	-0.893332069330371	-0.344272618111518	0.385380341679192	0.787705023718391	53.6110137167471
DCAF8	-1.1202895392651	-0.344540924303328	0.307546319257203	0.787558543361981	53.6110137167471
RAB39B	-0.798032437522392	-0.344688596692588	0.431923040324933	0.787477934018706	53.6110137167471
ATRX	-0.909669905179573	-0.345033986994165	0.379295813821668	0.787289429394877	53.6110137167471
MRPL14	-0.973447327644973	-0.345248228451892	0.354665546503824	0.78717252491609	53.6110137167471
KCNN2	-0.858656337268829	-0.345980211351849	0.402932111876476	0.786773237011917	53.6110137167471
ARVCF	-0.867212906732138	-0.347144359049805	0.400298884339633	0.786138625547736	53.6110137167471
BRAT1	-0.870903521461691	-0.347557193940682	0.399076574357348	0.785913699964909	53.6110137167471
DES	-1.133799105965	-0.349102025139644	0.307904657273931	0.785072597602681	53.6110137167471
PHAX	-0.894469183592604	-0.349620717831202	0.390869494717485	0.784790390889887	53.6110137167471
CRTC1	-1.13237016655509	-0.350164426588092	0.309231412951621	0.78449468251002	53.6110137167471
PVRL1	-0.994427994632542	-0.353566428207838	0.355547541014759	0.782646954554326	53.6110137167471
TAOK3	-0.863003207992885	-0.354453410014688	0.410720848696556	0.782165924096942	53.6110137167471
VTI1A	-0.813833629679758	-0.354936716482451	0.436129331030616	0.781903940429894	53.6110137167471
PNKD	-0.903954795795826	-0.355076236717942	0.392803089678106	0.78182832767462	53.6110137167471
WDR19	-0.991588055125705	-0.35813854645121	0.361176745322742	0.780170554393235	53.6110137167471
DIP2A	-0.866088498973842	-0.358373558844415	0.413783994671471	0.780043476382262	53.6110137167471
MRC2	-1.1362249482083	-0.358448649683028	0.315473313843586	0.780002876953553	53.6110137167471
RTF1	-1.10990857536237	-0.35865074552194	0.323135394647117	0.779893620117652	53.6110137167471
ARSA	-0.906946960306733	-0.358714203580044	0.395518392231808	0.779859316647525	53.6110137167471
GSTZ1	-1.14667442680583	-0.359360105526822	0.313393319957307	0.779510247789574	53.6110137167471
ITGB4	-1.06155414232201	-0.359782957346969	0.338920967855668	0.779281807947958	53.6110137167471
DOLPP1	-0.819321211858881	-0.360622817710116	0.440148274560026	0.778828283525539	53.6110137167471
SCRN2	-1.08222203773879	-0.360911390555584	0.333491074816474	0.778672515181203	53.6110137167471
BCAT1	-0.810666456940911	-0.361783613650585	0.446279244136723	0.778201888426763	53.6110137167471
XPO5	-1.00857180844945	-0.362458823033675	0.359378301075965	0.777837759999714	53.6110137167471
RGS12	-0.863035626750133	-0.36283674462952	0.420419196361368	0.77763402797029	53.6110137167471
RXRB	-0.820989744490284	-0.364459628222328	0.443927138759333	0.776759761462078	53.6110137167471
THG1L	-1.06483073435636	-0.365099077460293	0.34287052925926	0.776415552628398	53.6110137167471
LRRC16A	-1.01730985861484	-0.365679973484868	0.359457809622304	0.776102994598316	53.6110137167471
MRPL55	-0.854451372024065	-0.365723073016436	0.428020932484542	0.776079809396364	53.6110137167471
TMX2	-1.15231298575988	-0.366303793189239	0.317885676648594	0.77576748108408	53.6110137167471
RTN1	-1.10960337798767	-0.367613065765115	0.331301321767606	0.775063777030501	53.6110137167471
UTP18	-0.933090703625796	-0.367684271971982	0.394049871618308	0.775025523631045	53.6110137167471
MRPL48	-1.1212341225614	-0.368220869438959	0.328406763609528	0.774737313448146	53.6110137167471
SOGA1	-1.02392637585496	-0.368900081674528	0.36027988962244	0.774372657579335	53.6110137167471
APOA1	-1.06870625372318	-0.369573773047147	0.345814176495758	0.77401113530531	53.6110137167471
SLC4A4	-0.881911301785301	-0.370202121355536	0.419772510689131	0.773674097554762	53.6110137167471
ODR4	-1.02066519458611	-0.370465438799945	0.362964702592971	0.773532901189556	53.6110137167471
SP100	-0.800366935472369	-0.372474384327758	0.46537952508986	0.772456510156078	53.6110137167471
CHAMP1	-0.883449567931242	-0.372880939590159	0.422073826424894	0.772238860545519	53.6110137167471
ABHD4	-0.888190750295816	-0.373926162139163	0.420997586402049	0.771679581469521	53.6110137167471
FBXW9	-0.996980641124531	-0.375691964014035	0.376829748258981	0.770735653855867	53.6110137167471
TMEM48	-1.0791847684748	-0.376328810040137	0.348715827941121	0.770395504617732	53.6110137167471
RAC3	-0.793885756945074	-0.376841213057574	0.474679397836389	0.770121931287298	53.6110137167471
MAVS	-1.05201685485774	-0.377022155847452	0.358380337830648	0.770025348663322	53.6110137167471
NQO2	-1.0204376091163	-0.379358928369257	0.371761021918609	0.768779127137835	53.6110137167471
GALT	-1.05897263787709	-0.379807694648463	0.358656759451177	0.768540027060665	53.6110137167471
CFI	-0.923624631878178	-0.380325758041444	0.41177524387592	0.768264098354861	53.6110137167471
CDC42EP4	-1.05031516856572	-0.380771725437789	0.362530921035596	0.768026648457443	53.6110137167471
GPC4	-0.981215712210014	-0.380822804085295	0.388113234782552	0.767999456939567	53.6110137167471
ROBO2	-0.846085411813503	-0.380868203821974	0.450153375184214	0.76797528937572	53.6110137167471
AHSG	-1.07663727977547	-0.383730888934723	0.3564161265294	0.766452935977544	53.6110137167471
COL14A1	-1.01513170864782	-0.384480101716349	0.378748982463058	0.766055009013776	53.6110137167471
GBAS	-0.983441385419245	-0.385011611027439	0.391494212807921	0.765772835467031	53.6110137167471
UBR1	-0.932444570492595	-0.385012237600256	0.41290630004619	0.765772502886461	53.6110137167471
NEDD8	-1.10157316508454	-0.385439164154041	0.349898832298134	0.765545926764474	53.6110137167471
DNAJC17	-0.892844815110072	-0.385690137623913	0.431978918504851	0.765412762789175	53.6110137167471
KIFAP3	-1.11444136818577	-0.387131378291524	0.3473770710089	0.764648503442974	53.6110137167471
MDC1	-0.958976272509191	-0.388237799202683	0.40484609508309	0.764062309729136	53.6110137167471
RBBP5	-1.14141341971529	-0.389608847738545	0.34133894083331	0.763336536875084	53.6110137167471
NOL9	-0.927840252667982	-0.389808924232383	0.420125041041814	0.763230682828394	53.6110137167471
SERPINA6	-0.8316414232594	-0.390015213612664	0.468970403234727	0.763121557112908	53.6110137167471
SCD5	-1.06468406986757	-0.393479308919563	0.369573773155547	0.761291402751364	53.6110137167471
COL12A1	-1.02655465726661	-0.397775914130886	0.387486346991049	0.759027512891573	53.6110137167471
COMMD4	-0.988211354090004	-0.399921168015801	0.404691937975221	0.757899695405933	53.6110137167471
TTC21B	-0.867638993264583	-0.401763998483139	0.463054336656147	0.756932208194096	53.6110137167471
HSF1	-0.905127160722721	-0.402283123324279	0.444449289316505	0.756659890335175	53.6110137167471
ARMCX2	-1.11617838551547	-0.404106752483933	0.362044954218775	0.755704043630018	53.6110137167471
WDR96	-0.924455149449815	-0.405280430053137	0.438399234721488	0.755089504745716	53.6110137167471
COL6A2	-0.841697112925094	-0.406336603750296	0.482758699668318	0.754536918230867	53.6110137167471
IMPACT	-1.08524607596584	-0.407273643035319	0.375282299613805	0.75404700099011	53.6110137167471
NOL6	-0.996360480863601	-0.40735273243933	0.40884071604913	0.754005664816094	53.6110137167471
FMOD	-0.78472091462473	-0.407643416414844	0.519475661751398	0.753853757948177	53.6110137167471
HLCS	-1.02396829798634	-0.408917939230717	0.399346288390828	0.753188073579894	53.6110137167471
ASS1	-1.03343146054272	-0.412246343922016	0.398910193527027	0.751452415627333	53.6110137167471
PCDH9	-0.826538024079616	-0.413388021332109	0.500143985260005	0.750857988630162	53.6110137167471
CHI3L1	-0.834275406752511	-0.413588144112286	0.495745338727187	0.750753840932596	53.6110137167471
WASL	-1.00174595930713	-0.413810253493947	0.413089016880253	0.750638267903364	53.6110137167471
TOR2A	-1.10040033686078	-0.413963681322896	0.376193706468549	0.75055844321919	53.6110137167471
CCDC25	-0.793786696785485	-0.414548557363462	0.522241754670638	0.750254224609612	53.6110137167471
SMARCD3	-0.839279042126454	-0.414652649099242	0.494058147870165	0.750200095049969	53.6110137167471
IFT122	-1.11428700074665	-0.415624781838662	0.372996168455851	0.749694757194408	53.6110137167471
SCAP	-1.14658044724903	-0.417057043804274	0.363739888295594	0.748950853295557	53.6110137167471
PDSS2	-0.865326712525323	-0.417594009205303	0.482585367076695	0.748672148613093	53.6110137167471
DOLK	-1.10120530978852	-0.418796835192488	0.380307678749676	0.748048214242805	53.6110137167471
PHLPP1	-0.875177489602413	-0.421213892350325	0.481289678213364	0.74679600120981	53.6110137167471
TMEM214	-0.865965289772609	-0.42138183274659	0.48660360608361	0.746709073679491	53.6110137167471
PPP2R2B	-0.97562244492088	-0.42269064736332	0.433252278649246	0.746031965523667	53.6110137167471
HEPACAM	-1.13678868474252	-0.424930852631041	0.37379933345069	0.744874432018768	53.6110137167471
HYI	-0.908108714568344	-0.427446272245476	0.470699449733456	0.743576833270167	53.6110137167471
PCID2	-0.814914762153819	-0.429531822097249	0.527088036743863	0.742502700371826	53.6110137167471
LUM	-0.918205993806815	-0.431612565932131	0.470060714962986	0.741432589023955	53.6110137167471
NUPL1	-1.13391274141859	-0.432456445699797	0.381384236990556	0.740999027537625	53.6110137167471
STON2	-0.985638247036353	-0.43269455927001	0.438999359624131	0.740876737407625	53.6110137167471
UACA	-1.049859444461	-0.434975128376916	0.414317488566514	0.739706506829372	53.6110137167471
ESRRB	-0.852961903193749	-0.435604800963747	0.510696666911746	0.739383728094712	53.6110137167471
LSMD1	-0.973562664468785	-0.437145361824188	0.449016152506949	0.738594609362625	53.6110137167471
ISY1	-0.809580658207308	-0.438156006335168	0.54121353060163	0.738077386268494	53.6110137167471
ATAD1	-0.780441047287901	-0.43961257270646	0.563287354290438	0.737332588404246	53.6110137167471
TATDN3	-0.840539000182606	-0.439916397616592	0.523374165292772	0.737177325917077	53.6110137167471
ETV6	-1.00978169356364	-0.439916954837239	0.435655506176508	0.737177041192769	53.6110137167471
XPO4	-0.915866550408383	-0.440909625692729	0.481412521830968	0.73666998845723	53.6110137167471
VASN	-1.01657532880947	-0.441410405700276	0.434213179477039	0.736414324181383	53.6110137167471
UBAC2	-1.11381731621439	-0.441667104593964	0.396534600570847	0.736283305552851	53.6110137167471
S100B	-1.13956353845395	-0.443852397846996	0.389493330445771	0.73516887948699	53.6110137167471
TRAF6	-1.02095172602426	-0.444572068253148	0.435448667082801	0.734802241125631	53.6110137167471
FAR1	-0.959695949381966	-0.445683339051943	0.464400562843845	0.734236459833088	53.6110137167471
SLC4A10	-0.92130849038194	-0.449592344863669	0.487993272131124	0.732249726893286	53.6110137167471
ULK3	-1.09604184579423	-0.451126212221611	0.411595792580993	0.731471615749393	53.6110137167471
ABCG2	-1.14120071635513	-0.451238896369093	0.3954071268114	0.731414485147156	53.6110137167471
GNB5	-0.839338357576623	-0.45138450152208	0.537786099547908	0.731340670279159	53.6110137167471
GEMIN8	-0.989302607012488	-0.453530358397542	0.458434411455884	0.730253686671092	53.6110137167471
APOH	-1.09687446135249	-0.453882451538536	0.413796170419432	0.730075488275392	53.6110137167471
KIF13A	-1.01256801799339	-0.454404681322927	0.448764599758366	0.729811261840555	53.6110137167471
FN1	-0.991672688263563	-0.456041114739396	0.459870600588922	0.728983914116293	53.6110137167471
RNF31	-1.0771737541017	-0.460105648734633	0.427141533093085	0.726933023316588	53.6110137167471
RIN1	-1.13294181288195	-0.460295457626776	0.406283405196149	0.726837390302187	53.6110137167471
SGSM1	-1.04094043181604	-0.461715965295433	0.443556567871914	0.726122083238265	53.6110137167471
SUMF1	-0.964495617827077	-0.462603390912234	0.47963244452519	0.725675570859862	53.6110137167471
PRKAB1	-1.06550260162204	-0.464960470175781	0.436376663433727	0.724490928046918	53.6110137167471
APOA2	-1.08481847479343	-0.469271960801386	0.432581092325831	0.722329020704571	53.6110137167471
NGEF	-0.781282913507996	-0.469843210958286	0.601373974567893	0.722043063608435	53.6110137167471
COL6A1	-1.05517855382238	-0.471263162530413	0.446619352547743	0.721332752857991	53.6110137167471
TRIM27	-1.11664265958653	-0.474548217500887	0.424977689529256	0.719692127581497	53.6110137167471
BGN	-1.12182616412367	-0.475886990974907	0.424207427312637	0.719024586770379	53.6110137167471
ACPL2	-0.880210383757642	-0.476418235919716	0.541254959849342	0.718759868415749	53.6110137167471
SDR39U1	-1.12164124866496	-0.478304118216887	0.426432354182937	0.717820923655542	53.6110137167471
GDPGP1	-1.01414475792094	-0.47885042768141	0.472171673660359	0.717549155808592	53.6110137167471
DPT	-0.860939932853831	-0.482552488156212	0.560494954109812	0.715710232865415	53.6110137167471
GPN1	-0.952918802411456	-0.483476333416522	0.507363620271777	0.715252066844314	53.6110137167471
CASKIN1	-1.00455542292737	-0.485762141117556	0.483559323886779	0.714119717921927	53.6110137167471
CHCHD4	-0.962477937694969	-0.486364090531445	0.505324923806809	0.713821821091466	53.6110137167471
FASTKD2	-0.938843662996511	-0.486978651653482	0.51870047255705	0.713517811093594	53.6110137167471
GP1BA	-0.938719077379575	-0.48788202496103	0.519731660640101	0.7130711670264	53.6110137167471
ARHGAP39	-0.965386031959852	-0.48835403981291	0.505864000146647	0.712837905583537	53.6110137167471
MMRN1	-1.02628926782778	-0.491123064709702	0.478542531921045	0.711471038157153	53.6110137167471
EPHA4	-0.874235479717063	-0.493513274509649	0.564508403009872	0.710293272200321	53.6110137167471
HFM1	-1.13030600192116	-0.496106332025047	0.43891329532164	0.70901775865098	53.6110137167471
CPB2	-0.896622326649802	-0.497206976841388	0.554533343709146	0.708477049009526	53.6110137167471
NAA35	-0.859127800097619	-0.503384451849053	0.585924994851587	0.70544990715297	53.6110137167471
ARHGEF17	-1.07822493942868	-0.505482293312513	0.468809684165117	0.704424848801641	53.6110137167471
SH3BP5L	-0.951837125478914	-0.511004769633274	0.536861565865235	0.70173354304401	53.6110137167471
ATP11C	-0.967970617429474	-0.511902611045212	0.528841063796556	0.701296964690409	53.6110137167471
ALDH1L1	-1.12933890217299	-0.511909092644599	0.45328208535066	0.701293813978972	53.6110137167471
PTPN13	-0.831276943987142	-0.515563106427724	0.620206190195621	0.699519845974747	53.6110137167471
TINAGL1	-0.944929590170749	-0.518068309001411	0.54826128252349	0.698306201914999	53.6110137167471
FREM2	-0.996600271140708	-0.519115114995532	0.520885986114928	0.697799701260899	53.6110137167471
RGL2	-1.06222110293075	-0.521072986352301	0.490550399455086	0.69685336444213	53.6110137167471
GALNT1	-0.894399054223165	-0.523032698691321	0.584786730511028	0.695907422991098	53.6110137167471
CA8	-0.797076804474768	-0.524356022951503	0.657848804541523	0.695269388672055	53.6110137167471
FUT8	-1.00181700765993	-0.524660431480454	0.523708848491175	0.695122702367073	53.6110137167471
PDPN	-1.02939585193184	-0.525765078030549	0.510751113911973	0.694590662692775	53.6110137167471
OSCP1	-1.08702365103079	-0.526076881105881	0.483960841704798	0.694440560213362	53.6110137167471
PBX1	-1.01927785098547	-0.530537439714561	0.520503255517247	0.692296788274418	53.6110137167471
CDC37L1	-1.13062705473278	-0.532190599595079	0.470703931386873	0.691503951413428	53.6110137167471
THBS1	-1.11784463760286	-0.532276001918781	0.476162772547901	0.69146301809439	53.6110137167471
DNTTIP2	-0.946209920331443	-0.537791233809285	0.568363554697149	0.688824692836949	53.6110137167471
FCHO2	-1.05852946950491	-0.541975936622782	0.51200835898907	0.686829572567079	53.6110137167471
TLE3	-1.14385368701908	-0.542539394550189	0.474308384636207	0.686561377284516	53.6110137167471
CCDC137	-1.02967615215018	-0.544512274688348	0.528818962691611	0.685623148795892	53.6110137167471
UHRF1BP1	-0.878271770776285	-0.544874172581967	0.620393585120429	0.685451182823894	53.6110137167471
COX16	-0.986611341182118	-0.547221693486222	0.554647682065526	0.68433673902936	53.6110137167471
CTH	-0.964347847526929	-0.547302593461659	0.567536490971817	0.68429836551896	53.6110137167471
KCNN3	-1.06181918700033	-0.550003688771366	0.517982435715012	0.68301838199158	53.6110137167471
MAGI1	-0.837082078448905	-0.550643360499732	0.657812865280861	0.682715607883844	53.6110137167471
RLBP1	-0.813459661551984	-0.555403348203287	0.682766920665302	0.680466786973311	53.6110137167471
ATP11A	-1.10102078320827	-0.557204271557334	0.506079703539923	0.679617886871378	53.6110137167471
ZER1	-1.00606336847557	-0.557539789423423	0.554179594341288	0.679459851095447	53.6110137167471
LPHN3	-0.829180627951515	-0.571268118707678	0.68895497488767	0.673024944205428	53.6110137167471
ZHX2	-0.939001063606921	-0.572510096611451	0.609701222714601	0.672445804196928	53.6110137167471
RALGAPA2	-1.10242567207213	-0.57455884775108	0.521176948529447	0.671491550994663	53.6110137167471
AGPAT9	-0.964116038369626	-0.579724012853911	0.601301077652703	0.669091762212471	53.6110137167471
CNN1	-1.10053853099599	-0.583890502594668	0.530549804618151	0.667162219073882	53.6110137167471
GRIK3	-1.05151657312328	-0.583906114409395	0.555299012240047	0.66715499956019	53.6110137167471
MSMO1	-0.937930945305081	-0.58735756476983	0.626226874920711	0.665560830242736	53.6110137167471
FHOD1	-1.04309170352744	-0.588155764259373	0.563858155779013	0.66519269743251	53.6110137167471
NADSYN1	-1.05864758064136	-0.589049227888163	0.556416732687659	0.664780869936734	53.6110137167471
ROS1	-1.09902344241349	-0.589337518724635	0.536237441332852	0.664648041389903	53.6110137167471
CHKB	-1.07690490206218	-0.602151745159324	0.559150342807664	0.658770681583354	53.6110137167471
DAGLA	-0.862639179468992	-0.603212951579891	0.69926449660124	0.658286286334194	53.6110137167471
KIF5A	-1.0980559647128	-0.614019040856192	0.559187382600112	0.65337400358393	53.6110137167471
GSTCD	-1.07965665837098	-0.623646010437021	0.577633644549553	0.649028614051803	53.6110137167471
STIM2	-1.06330726552447	-0.623782825817784	0.586643998440193	0.648967067512779	53.6110137167471
EMC6	-1.06834250934862	-0.624504373689478	0.584554455359307	0.648642575007503	53.6110137167471
SEP15	-1.1084139540382	-0.625223156768076	0.564070088156369	0.648319487196777	53.6110137167471
KLHL42	-0.972210844948872	-0.631610455063083	0.649664070653623	0.645455502413871	53.6110137167471
AZI1	-1.12715844557132	-0.637147504100907	0.565268801918931	0.642982998453548	53.6110137167471
EGFR	-0.854301504078749	-0.637653797501574	0.746403692908395	0.642757392261782	53.6110137167471
PTGIS	-0.83705875220259	-0.642111656998585	0.767104645055043	0.640774367599365	53.6110137167471
PDCL3	-1.04005443014577	-0.644069251061724	0.619264946519627	0.639905489967489	53.6110137167471
OLFM2	-1.10414099637769	-0.655580068893492	0.593746696340621	0.634820195813579	53.6110137167471
FBXO6	-1.02863859486269	-0.656396667415961	0.638121756945722	0.634460974678353	53.6110137167471
TUBB1	-1.09813033827515	-0.660098992050829	0.601111697804158	0.632834872859166	53.6110137167471
PSD2	-1.07494315246202	-0.668130857059634	0.621549944784861	0.62932150268827	53.6110137167471
FAH	-1.06248404475261	-0.67355122146213	0.633940081066309	0.626961508541772	53.6110137167471
EHBP1L1	-1.1435354097194	-0.677031271407069	0.592050989984822	0.625450982829563	53.6110137167471
PADI4	-0.938872222725068	-0.679237909409567	0.723461503034018	0.624495071203055	53.6110137167471
LOXL3	-1.11677700099901	-0.679760846782294	0.608680914967101	0.624268749892556	53.6110137167471
REEP6	-0.94909912993077	-0.693399139835673	0.730586635229822	0.618395128838563	53.6110137167471
PCOLCE	-1.08477882914	-0.693481382903766	0.639283662508005	0.618359877270051	53.6110137167471
CHMP7	-1.00501359584134	-0.710738998892924	0.707193416918838	0.611007079462115	53.6110137167471
CRABP2	-0.903795230048826	-0.711584695491052	0.787329554121025	0.610649016827307	53.6110137167471
HDAC7	-0.945496263267486	-0.717815398140964	0.759194325803369	0.608017436250298	53.6110137167471
DNMT3A	-1.01726549004479	-0.73737205204842	0.724857040039717	0.599830982729126	53.6110137167471
CLEC11A	-1.11847814024773	-0.738653196261607	0.660409148540001	0.59929855635856	53.6110137167471
GRID2	-0.964576114318082	-0.757901215568431	0.785735002472291	0.59135599015203	53.6110137167471
SEMA5A	-1.07139531093246	-0.759222692364853	0.708629844295367	0.59081456912749	53.6110137167471
POSTN	-1.14222794093032	-0.765305569926751	0.670011249508945	0.588328744481428	53.6110137167471
ELANE	-0.967737429592798	-0.786330206477011	0.812544996640133	0.579817102546692	53.6110137167471
PPWD1	-1.13459521918679	-0.834664476248992	0.735649562182387	0.560713427483083	53.6110137167471
SDC4	-1.14755613235755	-0.865891025766693	0.754552218711776	0.548707413939008	53.6110137167471
QTRTD1	-1.10623736203697	-0.928214292869875	0.83907335326363	0.525508391569945	53.6110137167471
MAST2	-1.0556275077513	-1.01653610897936	0.962968567525102	0.494301740330947	53.6110137167471
ELAVL4	2.03949322677726	1.3547360266697	0.664251299726262	2.55750316732618	63.4215762284245
CMTM5	2.09088200028234	1.27953462896545	0.611959273068814	2.42760656792112	63.4215762284245
TRIM36	2.08901843519661	1.27512991109106	0.610396677026478	2.42020610215139	63.4215762284245
SH2B2	2.10619288869488	1.22304503150058	0.580689944432608	2.33438906685409	63.4215762284245
SYNGR2	2.1477828170117	1.214240727428	0.565346141057884	2.32018642194767	63.4215762284245
ARL15	2.11281492095427	1.14015942961078	0.53963999321617	2.20405378427951	63.4215762284245
CUTC	2.10718526117736	1.0644667162678	0.505160479184942	2.09139666421669	63.4215762284245
DAAM2	2.02032147282385	0.987169653179643	0.48862008668346	1.98229221972917	63.4215762284245
NRF1	2.0746766406277	0.973888830305935	0.469417166624714	1.96412783497533	63.4215762284245
NCAM2	2.08621153673392	0.92247247907428	0.442175907299633	1.89536076555125	63.4215762284245
PDCD11	2.06110763545975	0.893850093865774	0.433674631294251	1.85812826591041	63.4215762284245
IL4I1	2.12366440377773	0.853476302299979	0.401888500264803	1.80684944884596	63.4215762284245
EVL	2.03662639386443	0.845416464114848	0.415106308482382	1.79678335002657	63.4215762284245
MOSPD2	2.03361395262259	0.786818539832481	0.386906540849499	1.72526567393053	63.4215762284245
SLC25A6	2.01592176312122	0.72575781856559	0.360012889310699	1.65376909970075	63.4215762284245
SPCS3	2.01500218840984	0.696919266453646	0.345865265289676	1.62103952348776	63.4215762284245
STMN1	2.09762787670077	0.694191322922759	0.330941121937515	1.6179772504599	63.4215762284245
TIMM22	1.98685345089903	0.676113874935163	0.34029378192399	1.59782994797862	63.4215762284245
SYPL1	2.08217751228729	0.650511401562531	0.312418800858116	1.56972452772129	63.4215762284245
SEP10	2.12736007062296	0.625506021350271	0.294029219589095	1.54275184652347	63.4215762284245
TMEM11	2.01101021260549	0.524925289564163	0.261025670717038	1.43885906629284	63.4215762284245
MRPS27	2.08979847441247	0.511897954971385	0.244950870258101	1.425924854961	63.4215762284245
RHOG	2.1233058821627	0.482358047486677	0.227173132019664	1.3970252026116	63.4215762284245
NAPG	2.13113462824284	0.45937407692076	0.215553757530336	1.37494515938561	63.4215762284245
ACSL1	2.0812302685252	0.440593488925861	0.211698578282774	1.35716251559567	63.4215762284245
RTN4	2.15319978430877	0.407715716359025	0.189353407579832	1.32658371098412	63.4215762284245
PI4K2A	2.04642006191107	0.392285957042043	0.19169376040797	1.31247137417964	63.4215762284245
SNX6	2.14985719814385	0.368690759386622	0.171495464770843	1.29118055704218	63.4215762284245
CDV3	2.00586524184681	0.342709296222916	0.170853599271396	1.26813584356849	63.4215762284245
TFG	-0.443414933161705	-0.0583516484550408	0.131596038137401	0.960360753121854	63.4215762284245
TRAPPC3	-0.524913823809852	-0.0668205510555122	0.127298135473982	0.954739761610839	63.4215762284245
PCBP2	-0.483748971815915	-0.0700743043759289	0.144856751039452	0.952588934765073	63.4215762284245
RNH1	-0.472578132175062	-0.0710390745389677	0.150322390526212	0.951952125090028	63.4215762284245
EIF3I	-0.441299286467367	-0.0717550263981934	0.162599461632031	0.95147982651754	63.4215762284245
CCT2	-0.48047537340108	-0.0729479796187125	0.151824596341629	0.950693380505149	63.4215762284245
RARS	-0.472531295575525	-0.0738403506414738	0.156265524279273	0.950105516211805	63.4215762284245
ZC3HAV1	-0.499245462097495	-0.0743767878180925	0.148978395328044	0.949752304228487	63.4215762284245
ADSS	-0.520880195104723	-0.0744318204446017	0.142896238221607	0.949716075943591	63.4215762284245
PTPLAD1	-0.444110591027987	-0.0747737945201177	0.168367510324485	0.94949098347536	63.4215762284245
RPS18	-0.456472581600187	-0.074833673802484	0.16393903340295	0.949451575522033	63.4215762284245
UFC1	-0.484534009758481	-0.0749637406092596	0.154713062652972	0.94936598115556	63.4215762284245
ADH5	-0.447765233118432	-0.0750417110219868	0.167591642833374	0.949314674084386	63.4215762284245
ATG7	-0.466946016564611	-0.0752639244577065	0.161183352652699	0.949168465617475	63.4215762284245
TALDO1	-0.519116361051701	-0.0752903640775848	0.145035621541673	0.949151070795449	63.4215762284245
RUFY1	-0.50271015928601	-0.0757067566232834	0.150597228293155	0.948877165090826	63.4215762284245
EIF3L	-0.454731761931708	-0.0757943404976018	0.166679231236512	0.948819561915217	63.4215762284245
HECTD3	-0.438417479797227	-0.0759530965820367	0.17324376896917	0.948715158290952	63.4215762284245
FAM120A	-0.485763292548984	-0.0763537296492025	0.157182995957858	0.948451738868791	63.4215762284245
RAB3GAP1	-0.514439431863603	-0.0769085357217154	0.14949969026112	0.948087070243315	63.4215762284245
TBC1D9B	-0.544668041489552	-0.0770989664748569	0.141552212727605	0.947961934289711	63.4215762284245
PRPF31	-0.447151131535046	-0.07760262035975	0.173548974579007	0.947631052594251	63.4215762284245
EIF3A	-0.542707414218711	-0.0782710310079615	0.144223257241918	0.94719211022599	63.4215762284245
RPS28	-0.504122316402069	-0.0787488117699553	0.156209731661925	0.946878478288841	63.4215762284245
PSMC6	-0.529062332188575	-0.0789830849137942	0.149288807969119	0.946724731182377	63.4215762284245
TARS	-0.536475766109785	-0.0792890707762215	0.147796183509239	0.946523958560815	63.4215762284245
CSNK2A2	-0.479954833883496	-0.0798848585565803	0.166442450240998	0.946133154568139	63.4215762284245
HNRNPA2B1	-0.479522682940131	-0.0804517075193267	0.167774560790425	0.945761482638682	63.4215762284245
GPAA1	-0.452960546129453	-0.081154753804018	0.179165171221832	0.945300711586666	63.4215762284245
PSMD7	-0.564885905954442	-0.0822490314116049	0.145602909445289	0.944583977163223	63.4215762284245
RPS15	-0.465739461394095	-0.0822866219704217	0.176679514602679	0.944559365602247	63.4215762284245
STAT3	-0.502155672617856	-0.0834852058131759	0.166253634809994	0.94377495628025	63.4215762284245
HACE1	-0.456254987117612	-0.0838577120130761	0.18379571595008	0.943531303512669	63.4215762284245
M6PR	-0.437400761365056	-0.0849900650662274	0.194307080767275	0.942791028304996	63.4215762284245
SEPT2	-0.442209396175762	-0.085476539042574	0.193294262360269	0.942473174587279	63.4215762284245
API5	-0.476065326650913	-0.0859839492231593	0.180613761199646	0.942141755692383	63.4215762284245
ASCC2	-0.476300150644298	-0.0859842739538159	0.180525397351867	0.942141543629356	63.4215762284245
OSGEP	-0.457091410658099	-0.0864631335071806	0.18915939239089	0.941828879760124	63.4215762284245
C16orf58	-0.46527890582535	-0.0874837436469935	0.188024306607684	0.941162834510729	63.4215762284245
TNPO3	-0.447464892896867	-0.087626435851945	0.195828627548086	0.941069751804356	63.4215762284245
GMDS	-0.533036162479029	-0.0883724915556705	0.165790799529755	0.940583225592943	63.4215762284245
OXSR1	-0.504242620550596	-0.0883959651485604	0.175304429942948	0.940567921812537	63.4215762284245
RPS3A	-0.6293484981941	-0.0902446893025122	0.143393826411705	0.939363414312761	63.4215762284245
UNC45A	-0.503342166860319	-0.0903351185623453	0.179470595769526	0.939304536120433	63.4215762284245
PDIA6	-0.471809491699285	-0.0911733572459603	0.193241888622434	0.938758937305436	63.4215762284245
NSUN2	-0.505264798947748	-0.0914521403529278	0.180998439913851	0.938577551190345	63.4215762284245
TPR	-0.557913958681202	-0.0914699031611832	0.163949838031298	0.938565995268983	63.4215762284245
CCT5	-0.601656307792006	-0.0916560561396729	0.152339558237223	0.938444898585983	63.4215762284245
PRMT5	-0.48443448168426	-0.0920115941817272	0.189936095923283	0.938213656540365	63.4215762284245
PTPN23	-0.517646589433735	-0.0922686833336464	0.178246481705947	0.93804648118014	63.4215762284245
XRCC5	-0.50048380553605	-0.092647330079112	0.1851155403118	0.937800315753476	63.4215762284245
SH3BGRL	-0.471686828038552	-0.0934360125030231	0.198089085700283	0.937287785748798	63.4215762284245
UNC119B	-0.459355042603002	-0.0938079861164063	0.204216733063013	0.93704615368363	63.4215762284245
PPCS	-0.573079886424775	-0.0942226416834053	0.164414497726005	0.936776869073721	63.4215762284245
HNRNPA3	-0.510597847426202	-0.0942452204916222	0.184578178240839	0.936762208220833	63.4215762284245
QKI	-0.493198631664736	-0.0944520126830071	0.191509072854065	0.936627944761332	63.4215762284245
NONO	-0.524313850406223	-0.0948577411509604	0.18091786260742	0.936364574347377	63.4215762284245
PSMD1	-0.669153611344434	-0.0949380655602496	0.141877834850961	0.936312442167381	63.4215762284245
SART1	-0.512938911843389	-0.0950236718232507	0.185253389105842	0.936256885151612	63.4215762284245
SFN	-0.452555207269185	-0.0951205452013113	0.210185505930401	0.936194019944752	63.4215762284245
RPSA	-0.549819449389171	-0.095984203243777	0.174574041261021	0.935633742475492	63.4215762284245
CDC42BPB	-0.636357928882838	-0.0964254380170448	0.151527047343191	0.935347631408198	63.4215762284245
G3BP1	-0.54414557608652	-0.0967544085072571	0.177809786129499	0.935134373109717	63.4215762284245
PGLS	-0.56977999102539	-0.0968589471948249	0.169993591773055	0.935066615076603	63.4215762284245
WNK1	-0.454468543671734	-0.0970253603086846	0.213491916348707	0.93495876250315	63.4215762284245
CLUH	-0.637213110963383	-0.0987143258911622	0.154915716881467	0.933864845111384	63.4215762284245
PTRHD1	-0.478162791959869	-0.099258321679617	0.207582696413458	0.933512779871462	63.4215762284245
SNRPA	-0.587573532412325	-0.0993363311337383	0.16906195676634	0.933462304302125	63.4215762284245
RPS6	-0.629767140188892	-0.0996197721613186	0.15818509065341	0.933278928385344	63.4215762284245
CSNK2B	-0.51107699908956	-0.0998140903079339	0.195301472157315	0.933153232508024	63.4215762284245
RCN2	-0.582797429612753	-0.0998607543695513	0.171347280024734	0.933123050096297	63.4215762284245
STRN	-0.444261941461957	-0.0999590793876042	0.225000320888761	0.933059456466536	63.4215762284245
PRKDC	-0.55798085869614	-0.10043513730818	0.179997460025549	0.932751617974321	63.4215762284245
PRKAR2A	-0.570243576833283	-0.100681534322209	0.176558822251574	0.932592327492218	63.4215762284245
NUP160	-0.499382197527232	-0.10098618892715	0.202222244659899	0.932395412314417	63.4215762284245
RPLP0	-0.564548087075348	-0.101035980844214	0.178967891588532	0.932363232988512	63.4215762284245
ALDH9A1	-0.560092688319331	-0.101243458242545	0.180761970927251	0.932229157259947	63.4215762284245
ERMP1	-0.466036070513868	-0.101415980154881	0.217614014389608	0.932117685093966	63.4215762284245
SON	-0.52762060631795	-0.101433360001655	0.192246775025558	0.932106456133926	63.4215762284245
GPD1L	-0.501482041873523	-0.101896804191684	0.203191332257882	0.931807078972901	63.4215762284245
MYL6	-0.580136269985458	-0.103101452815313	0.177719370688368	0.931029345931156	63.4215762284245
PACSIN2	-0.550684398204633	-0.103176315517773	0.187360157386251	0.930981035260791	63.4215762284245
LETM1	-0.606601652235928	-0.103670902108041	0.170904417628786	0.930661929832656	63.4215762284245
GSTO1	-0.486841191803248	-0.103860758288111	0.213336011900334	0.930539464385516	63.4215762284245
RPS4X	-0.677290059031991	-0.104070473375089	0.153657169461235	0.930404207816273	63.4215762284245
EIF4G1	-0.609845117692045	-0.104270340767876	0.170978397207616	0.93027532085296	63.4215762284245
UFM1	-0.607032647997505	-0.104320933287822	0.171853908734494	0.930242698471818	63.4215762284245
GART	-0.584713881301946	-0.104916736050466	0.179432606964717	0.929858607084003	63.4215762284245
FAM120B	-0.49671346394149	-0.104969162278415	0.211327394762909	0.929824817480395	63.4215762284245
MTX3	-0.442741255536982	-0.105066294545979	0.237308570710333	0.929762217311878	63.4215762284245
UFL1	-0.571133317741118	-0.10506956817218	0.183966798833833	0.929760107586389	63.4215762284245
PMPCB	-0.581140837523585	-0.105139214444534	0.180918647694015	0.929715224391496	63.4215762284245
KARS	-0.62555568504284	-0.105175083793636	0.168130649770105	0.929692109412625	63.4215762284245
KPNA6	-0.516368994925918	-0.105289716297968	0.203904024704414	0.929618241618075	63.4215762284245
C11orf68	-0.465014371402031	-0.105345009193464	0.226541405324411	0.929582613645542	63.4215762284245
ESD	-0.56546803924105	-0.10538442204523	0.186366717006098	0.929557218811378	63.4215762284245
PPP2R2A	-0.505797054602471	-0.105921502668203	0.209415024671212	0.929211231448351	63.4215762284245
CUL1	-0.553287393260068	-0.106033143306242	0.191642073537001	0.929139328712065	63.4215762284245
HNRNPC	-0.594753525040215	-0.106205531927131	0.178570664074584	0.929028311848667	63.4215762284245
CNDP2	-0.518394342729554	-0.106321450070666	0.205097628015849	0.928953668969986	63.4215762284245
CTSA	-0.486469564234764	-0.106599785161855	0.219129402945363	0.928774465841969	63.4215762284245
VARS	-0.746181809324536	-0.106734855045804	0.143041352271002	0.928687514973319	63.4215762284245
UTRN	-0.527748801089149	-0.106933732805771	0.202622407829417	0.928559502775473	63.4215762284245
CSE1L	-0.655560383127954	-0.106973342950903	0.16317847402628	0.928534008911063	63.4215762284245
TXNDC17	-0.510629227058486	-0.107001445390338	0.209548219569662	0.928515922055652	63.4215762284245
RPS20	-0.513605360578539	-0.10704068572333	0.208410374850365	0.928490667391684	63.4215762284245
MRPL17	-0.639354729726339	-0.107087842195128	0.167493626333169	0.928460318893101	63.4215762284245
COPS6	-0.75281822934751	-0.107214744764487	0.142417838177768	0.92837865311149	63.4215762284245
DIS3	-0.446702373502856	-0.107746907531265	0.241205137743858	0.928036267901362	63.4215762284245
TBCE	-0.455407558431055	-0.107926838205813	0.236989562882173	0.927920531883347	63.4215762284245
TOLLIP	-0.502368024357199	-0.10796990228553	0.214921923869821	0.92789283410507	63.4215762284245
IST1	-0.590430647629844	-0.108448693294429	0.183677276458756	0.927584942955681	63.4215762284245
PPP6R2	-0.46693169565981	-0.108578042465375	0.232535172648637	0.927501781260781	63.4215762284245
MYH10	-0.597654109259088	-0.108696157742589	0.181871346751618	0.927425848619133	63.4215762284245
IFT27	-0.442094400694904	-0.108708128919817	0.245893476028976	0.927418153068221	63.4215762284245
PRPS2	-0.467267906803293	-0.109077236755439	0.233436183327176	0.927180907142393	63.4215762284245
DDX3X	-0.729112818963032	-0.1091173226639	0.14965766590017	0.927155145375995	63.4215762284245
TCEA1	-0.56130257026427	-0.109233753723592	0.194607613630137	0.927080323395497	63.4215762284245
TSSC1	-0.679593275242755	-0.109519769817444	0.161154875728167	0.926896546780989	63.4215762284245
NACA	-0.592479716203173	-0.109562673107227	0.18492223465361	0.926868982868503	63.4215762284245
RUVBL1	-0.659153417360059	-0.109804483907595	0.166584107759568	0.926713642937145	63.4215762284245
UBA1	-0.769738858872387	-0.109871443880962	0.142738595842642	0.926670632266779	63.4215762284245
EHD4	-0.582805913951438	-0.110154613783717	0.189007371316578	0.926488764668409	63.4215762284245
PRKAG1	-0.583754633404594	-0.11017245590673	0.188730760498085	0.926477306651418	63.4215762284245
SRSF7	-0.591162801001748	-0.110680236435517	0.187224629574061	0.926151274924537	63.4215762284245
DNPEP	-0.617149440485891	-0.11085987635489	0.17963214269077	0.92603596061493	63.4215762284245
GALNS	-0.460219580954882	-0.111028307230269	0.241250724273624	0.925927854647494	63.4215762284245
GANAB	-0.647631866306384	-0.111066265529907	0.171495986081332	0.92590349316874	63.4215762284245
STRIP1	-0.435458757129376	-0.11111173274621	0.255160175164873	0.925874313342207	63.4215762284245
GLO1	-0.551313506638957	-0.11128156107106	0.201848058737903	0.925765329513505	63.4215762284245
TOR1A	-0.458725090789075	-0.111287098375339	0.242600853125144	0.925761776278527	63.4215762284245
LMNB1	-0.511018161186746	-0.111668498783429	0.218521585464006	0.925517068116851	63.4215762284245
DDRGK1	-0.450338647671958	-0.112257608940773	0.249273762136767	0.925139219586569	63.4215762284245
ALYREF	-0.63754707875852	-0.112304987987729	0.176151678408468	0.925108837909533	63.4215762284245
RBM8A	-0.446469897669857	-0.112366703900809	0.251678118697936	0.925069264254782	63.4215762284245
LIG3	-0.572709037171845	-0.11237178107779	0.196210944448695	0.925066008728162	63.4215762284245
IQGAP2	-0.442509315674479	-0.112600997163421	0.254460173322662	0.924919045468537	63.4215762284245
TOP1	-0.491587917274439	-0.112621649730306	0.229097676677502	0.924905805098824	63.4215762284245
CLTB	-0.551994147978755	-0.112645796595622	0.204070635545864	0.924890324773203	63.4215762284245
MSN	-0.6618631284233	-0.112954324607173	0.170661152973206	0.924692553203608	63.4215762284245
PLCG1	-0.568808762983848	-0.113100474280408	0.198837432966235	0.924598883602163	63.4215762284245
MAN2C1	-0.599112891256294	-0.113279374370103	0.189078512619825	0.924484236664913	63.4215762284245
MAP4	-0.641474849962184	-0.1141714180193	0.177982687904336	0.923912788531989	63.4215762284245
CUL3	-0.632161020657665	-0.114383399197589	0.180940291254577	0.923777044159118	63.4215762284245
IGBP1	-0.513798090715147	-0.114484542445098	0.222820100957846	0.923712283047129	63.4215762284245
PLXNB2	-0.730430631979521	-0.114508964263665	0.156769115711012	0.923696646656756	63.4215762284245
RELA	-0.643285969249935	-0.115017487737134	0.178796823240593	0.923371117948663	63.4215762284245
ARHGEF40	-0.766150102519712	-0.11522411613196	0.150393657526132	0.923238878616027	63.4215762284245
SCFD1	-0.689151717309471	-0.115238827425834	0.167218370833842	0.923229464312362	63.4215762284245
KIAA1967	-0.701645887575663	-0.115469914096243	0.164570071799632	0.92308159596096	63.4215762284245
HSPA4L	-0.522059282114903	-0.115471342355868	0.221184348812043	0.923080682116049	63.4215762284245
TM9SF2	-0.516074429206191	-0.115657843492524	0.224110781211202	0.92296136066243	63.4215762284245
SRRM2	-0.596605583954688	-0.115814058569041	0.194121647003957	0.922861427779985	63.4215762284245
CUTA	-0.47765199014143	-0.116122776875471	0.243111678109177	0.922663968352855	63.4215762284245
TXN	-0.453974312209307	-0.11636779628892	0.256331235400975	0.922507281470512	63.4215762284245
ARMC1	-0.469403740899834	-0.116392454753655	0.247958089406219	0.922491514161259	63.4215762284245
ANO6	-0.567000751684556	-0.116771382556905	0.205945727955348	0.922249251055786	63.4215762284245
VASP	-0.509413496570317	-0.116843672380812	0.229369015873107	0.922203040620606	63.4215762284245
TPMT	-0.532687989762592	-0.117044649466404	0.219724588719503	0.922074580505955	63.4215762284245
SNW1	-0.51515960635813	-0.117294653961908	0.22768604625489	0.921914808127663	63.4215762284245
PDAP1	-0.623716043876368	-0.117476721703328	0.188349687099943	0.921798470058138	63.4215762284245
ICT1	-0.618051733424352	-0.117811873801676	0.190618143159202	0.921584352174372	63.4215762284245
NUP35	-0.594102712077881	-0.117835314464386	0.198341653840051	0.921569378550806	63.4215762284245
POFUT1	-0.48376875281792	-0.118367022805348	0.24467686702762	0.921229794767571	63.4215762284245
GPRC5B	-0.45330123527376	-0.118391691600497	0.261176635728771	0.921214042696513	63.4215762284245
DR1	-0.496587593179597	-0.118443019403074	0.238513851392654	0.921181268582748	63.4215762284245
STX5	-0.436507505728394	-0.118498289057326	0.271469075565127	0.921145978799709	63.4215762284245
PLEC	-0.542943781542935	-0.1186757107413	0.218578266803329	0.921032703840559	63.4215762284245
PGD	-0.666052229812193	-0.118732873644319	0.178263608062386	0.920996211124765	63.4215762284245
FIS1	-0.478777223496107	-0.119049223131297	0.248652645299166	0.920794280204437	63.4215762284245
GDI1	-0.52694763171521	-0.119167781558957	0.226147295075731	0.920718613876167	63.4215762284245
ARHGEF1	-0.648647508378753	-0.119260907502605	0.183860888945198	0.920659183421335	63.4215762284245
RABEP2	-0.592005960450784	-0.119325002784592	0.201560475326518	0.920618281777196	63.4215762284245
PLGRKT	-0.602321242426405	-0.119348209864903	0.198147104000712	0.920603472902167	63.4215762284245
DHODH	-0.497650822182204	-0.119355450310227	0.239837743634889	0.920598852686394	63.4215762284245
ASL	-0.616504203362634	-0.119392441360102	0.193660384972061	0.920575248611702	63.4215762284245
EIF2S1	-0.767438557231738	-0.119536683736442	0.155760591659126	0.92048321299789	63.4215762284245
GGPS1	-0.446182177995283	-0.119717234369501	0.268314693579641	0.92036802342343	63.4215762284245
MRPL47	-0.515146448515978	-0.11977123523852	0.232499390384141	0.920333574186743	63.4215762284245
P4HTM	-0.460314408412649	-0.119778834596808	0.260210917598374	0.920328726366548	63.4215762284245
H1F0	-0.531601728148102	-0.11994786487282	0.225634828710345	0.920220904338011	63.4215762284245
PDCD10	-0.569348820036152	-0.120483472949577	0.211616268813776	0.919879330925476	63.4215762284245
DERA	-0.672501797336495	-0.120484194567238	0.179158174809981	0.91987887081368	63.4215762284245
PDGFRB	-0.451135579319048	-0.12069227013618	0.267529930399981	0.919746209016276	63.4215762284245
HTATSF1	-0.513261752353115	-0.120699439197908	0.235161569403031	0.919741638611043	63.4215762284245
AHSA1	-0.733194707177961	-0.12105745128776	0.165109554259748	0.919513428376635	63.4215762284245
TARS2	-0.642071846956753	-0.121678956105622	0.189509876008967	0.919117392532812	63.4215762284245
FBL	-0.595756503699272	-0.121931227691052	0.204666213350481	0.918956688486485	63.4215762284245
IKBIP	-0.459498683978304	-0.121979522047692	0.265462179329008	0.918925926836946	63.4215762284245
UBXN4	-0.53794656311088	-0.122102940312626	0.226979682901066	0.918847318822517	63.4215762284245
LTA4H	-0.682540548931502	-0.122282525518159	0.179157891365705	0.918732948765	63.4215762284245
MLEC	-0.623724037648081	-0.122296118604588	0.196074082803892	0.918724292495178	63.4215762284245
DPP7	-0.454568413637811	-0.122486935857378	0.269457648579543	0.918602785976079	63.4215762284245
DLST	-0.678287647093124	-0.123193186205553	0.181623809210607	0.918153207410557	63.4215762284245
NLN	-0.674260009574333	-0.123347599785539	0.182937736235329	0.918054941503499	63.4215762284245
DARS2	-0.579749172289028	-0.12337114083404	0.212800891714831	0.918039961345553	63.4215762284245
FAM129B	-0.555701794004038	-0.123444966284977	0.222142464928014	0.917992984695497	63.4215762284245
L3HYPDH	-0.482931751670505	-0.123614079779401	0.255965940014937	0.917885383367079	63.4215762284245
VPS37C	-0.457714549196646	-0.123641130792359	0.270127158967018	0.917868172871503	63.4215762284245
KLC4	-0.514313418563255	-0.124140005957543	0.241370342435028	0.917550834513286	63.4215762284245
ACTN2	-0.616749215008125	-0.124140476347115	0.20128193652501	0.917550535346614	63.4215762284245
DNMT1	-0.43560807287664	-0.124485178320796	0.28577335010972	0.917331331918245	63.4215762284245
PMM2	-0.626518825077044	-0.124600918759706	0.198878172167266	0.917257741818299	63.4215762284245
SAE1	-0.564492433119915	-0.124634124345913	0.220789716625727	0.917236630128273	63.4215762284245
UBAP2L	-0.640380057386879	-0.124823057631625	0.194920276157529	0.91711651799192	63.4215762284245
CLIC1	-0.538956877616455	-0.124829798058364	0.231613702770481	0.917112233134701	63.4215762284245
PLTP	-0.471383545257181	-0.124858070438213	0.26487575074368	0.917094260735391	63.4215762284245
FMN2	-0.482311825920993	-0.125005445441543	0.259179722999411	0.917000581986363	63.4215762284245
XRCC6	-0.732904721029128	-0.125051668585494	0.170624727877177	0.916971202270147	63.4215762284245
GM2A	-0.44149249283351	-0.125061122857694	0.283268968074743	0.916965193192209	63.4215762284245
SMARCC2	-0.659060258291325	-0.125205997422997	0.189976555023368	0.91687311672413	63.4215762284245
FTO	-0.511828807158832	-0.125400536568145	0.245004843053374	0.916749489982586	63.4215762284245
SORD	-0.460646396641038	-0.125621720193447	0.272707484763717	0.9166089513191	63.4215762284245
FKBP9	-0.449457722445079	-0.125674697949506	0.279614058616743	0.916575292789427	63.4215762284245
PREP	-0.707299819411759	-0.125739301214148	0.177773693366304	0.916534249860213	63.4215762284245
COX20	-0.518775316691074	-0.125817304720888	0.2425275464596	0.916484696107819	63.4215762284245
CTSB	-0.508914528539779	-0.125862428309668	0.24731545525101	0.916456031399999	63.4215762284245
LUC7L2	-0.596652120634616	-0.12606245730807	0.211283012241683	0.91632897400466	63.4215762284245
RABIF	-0.442625223195418	-0.126336773618426	0.285426060237532	0.916154758331742	63.4215762284245
TMED4	-0.745233110725065	-0.126589524314232	0.169865673562288	0.915994268094048	63.4215762284245
RAB8B	-0.583540043288608	-0.126905223450182	0.217474747294106	0.915793846692995	63.4215762284245
PTRH2	-0.526272329617137	-0.127092855109465	0.241496365963085	0.915674749627631	63.4215762284245
DCAKD	-0.653978305464034	-0.127343601487588	0.194721446298178	0.915515615390141	63.4215762284245
CC2D1A	-0.743790404360761	-0.127669759569256	0.171647494805987	0.915308663083842	63.4215762284245
YBX1	-0.481028025888511	-0.127910111178268	0.265909893590928	0.915156186240751	63.4215762284245
PAFAH1B2	-0.743436931543252	-0.127958125848991	0.172116988570061	0.915125729220728	63.4215762284245
TOM1	-0.625846669042781	-0.12820238033439	0.204846309289258	0.914970807607326	63.4215762284245
DAP3	-0.548568041964761	-0.128261249401538	0.233811012654246	0.914933473051198	63.4215762284245
TAOK1	-0.609310437961075	-0.128324591007869	0.210606257521666	0.914893303727798	63.4215762284245
DIAPH1	-0.712399207103406	-0.128396552776879	0.1802311842807	0.914847669898911	63.4215762284245
RAB5A	-0.671296078206747	-0.128509551909332	0.191434980899372	0.914776017233796	63.4215762284245
NUCB1	-0.774448895646737	-0.128797254621468	0.166308268170374	0.914593610492685	63.4215762284245
KPNA1	-0.640043588924903	-0.128825919783576	0.201276791163503	0.914575438451531	63.4215762284245
OSBPL6	-0.472019548022088	-0.12914700680067	0.273605208389858	0.914371912678472	63.4215762284245
NHP2L1	-0.559747870286284	-0.129222815920567	0.230858968439622	0.914323866551736	63.4215762284245
ACBD3	-0.548361236905782	-0.12929276957532	0.235780286558685	0.914279533727649	63.4215762284245
TLN2	-0.723105953451962	-0.129306753520394	0.178821309523328	0.914270671721157	63.4215762284245
TSTA3	-0.639453936242791	-0.129346020724379	0.202275744026803	0.914245787484796	63.4215762284245
CCT6A	-0.703238969699999	-0.129356281041648	0.18394356202534	0.91423928547417	63.4215762284245
RPAP3	-0.467350102409262	-0.12939973933449	0.27687966401936	0.914211746265215	63.4215762284245
CHMP6	-0.548713521853189	-0.130431768760115	0.237704673869897	0.913558000314811	63.4215762284245
EIF3G	-0.724897989679227	-0.13085174897919	0.18051056954523	0.913292094882258	63.4215762284245
MAN1C1	-0.522243989748822	-0.130903472792379	0.250655776537206	0.913259351924416	63.4215762284245
HECW2	-0.577348654126886	-0.131123577353192	0.227113333366105	0.91312003127111	63.4215762284245
BCL2L13	-0.484711467957075	-0.131340608518677	0.27096657950397	0.912982676810517	63.4215762284245
TCEB1	-0.611532695590854	-0.131414008789458	0.214892858120182	0.912936227998326	63.4215762284245
MECR	-0.569827591555036	-0.131546934442865	0.230853922120336	0.912852116629796	63.4215762284245
ATP13A1	-0.640080328761806	-0.131583073385178	0.205572749969862	0.91282925033036	63.4215762284245
SFPQ	-0.75718138995458	-0.132090486330981	0.174450254699081	0.912508253915901	63.4215762284245
CTNNB1	-0.636523331360394	-0.132589387500364	0.208302478429173	0.912192752222589	63.4215762284245
KHSRP	-0.645506203921721	-0.133042231229615	0.206105271214014	0.911906471385424	63.4215762284245
FUBP3	-0.738840511368513	-0.133186289294589	0.180263923330212	0.911815418931889	63.4215762284245
PBRM1	-0.534293056771699	-0.13319706320906	0.249295890187798	0.911808609603252	63.4215762284245
GALK1	-0.650802395126373	-0.13324702842166	0.204742682908821	0.911777031257986	63.4215762284245
POLR2D	-0.499340416213311	-0.133676809186214	0.267706768460556	0.911505452125978	63.4215762284245
HTRA2	-0.694572489190914	-0.134554127301476	0.193722223951331	0.910951324521098	63.4215762284245
NUDT21	-0.772235371285662	-0.134599157013877	0.174298098764615	0.910922892153315	63.4215762284245
CCDC47	-0.750724256343506	-0.134599298786096	0.17929259331739	0.910922802637825	63.4215762284245
SGTA	-0.608625998005988	-0.134626249513694	0.22119700761184	0.910905786011085	63.4215762284245
SUMO1	-0.737384831719039	-0.134663406347951	0.182622967757575	0.910882325793576	63.4215762284245
SLC33A1	-0.492129190441881	-0.134847380978904	0.274008092992462	0.910766176121984	63.4215762284245
WDR18	-0.697993313947209	-0.134946576552041	0.193335056161079	0.910703556604728	63.4215762284245
TRIM25	-0.704586299982531	-0.135036220447523	0.191653201958186	0.910646970510089	63.4215762284245
CTDP1	-0.759266837659085	-0.135167486023235	0.178023692487312	0.910564117822909	63.4215762284245
PSMA5	-0.763922632390126	-0.135340898638077	0.177165714039168	0.910454674170208	63.4215762284245
STT3B	-0.667700118267785	-0.135373248127825	0.202745580574442	0.910434259312524	63.4215762284245
NUP85	-0.572718640879788	-0.135386015943256	0.23639184458058	0.910426202027499	63.4215762284245
MRPL15	-0.693485759396741	-0.135618100850305	0.195560037120702	0.910279754455495	63.4215762284245
PIN4	-0.60773568466622	-0.13562608800712	0.223166240569876	0.910274714910191	63.4215762284245
AGPAT3	-0.682272236480774	-0.13619933010548	0.199626077133095	0.909913097160943	63.4215762284245
TNXB	-0.486685544548332	-0.136428373596212	0.280321400798588	0.909768650050946	63.4215762284245
SUPT6H	-0.517257211894063	-0.136488918685957	0.263870499139432	0.909730470902051	63.4215762284245
LLGL1	-0.458960476424931	-0.13706271291354	0.2986372900368	0.909368721338711	63.4215762284245
RRM2B	-0.620124661435396	-0.137290907137022	0.221392432320359	0.909224895878138	63.4215762284245
IDH1	-0.541807988513187	-0.137484097740833	0.253750591825182	0.909103150158267	63.4215762284245
UROD	-0.560144331401896	-0.138395516475072	0.247071172047218	0.90852900804961	63.4215762284245
TNKS1BP1	-0.577617020601278	-0.138598723856809	0.239949168590173	0.90840104836704	63.4215762284245
CPT1A	-0.585716394523121	-0.138756609975001	0.236900676287154	0.908301639924179	63.4215762284245
BCAS3	-0.547685512419132	-0.139100552293868	0.253978878644169	0.90808512421748	63.4215762284245
DNAJC7	-0.625302690667162	-0.139874759131201	0.223691279789574	0.907597940796941	63.4215762284245
GATC	-0.52288412694658	-0.139992807059775	0.267731988494799	0.907523680006804	63.4215762284245
MYEF2	-0.753465848071329	-0.140279850673311	0.186179441354097	0.907343133906669	63.4215762284245
ACSS1	-0.465754755200603	-0.140330649117983	0.301297297668044	0.907311186192684	63.4215762284245
GET4	-0.59268453050522	-0.140537211748425	0.237119756826836	0.907181288214536	63.4215762284245
SCFD2	-0.571305574980319	-0.14055269258116	0.246020166328679	0.907171553761976	63.4215762284245
LRP1	-0.642499366773633	-0.140586909968222	0.218812526888847	0.907150038007641	63.4215762284245
NBAS	-0.665235680417672	-0.140888409313643	0.211787210850124	0.906960478497227	63.4215762284245
THYN1	-0.650345903137999	-0.140926629966716	0.216694883886755	0.906936451130636	63.4215762284245
ERGIC1	-0.66367242176299	-0.141055680439157	0.212538107376007	0.906855328412643	63.4215762284245
TST	-0.631258550730525	-0.141350841165409	0.223919091475007	0.906669814017335	63.4215762284245
HAX1	-0.44484436726644	-0.14152679276696	0.318149004868016	0.90655924298634	63.4215762284245
LMF2	-0.64268101018946	-0.141592834465289	0.220315883339307	0.906517744720923	63.4215762284245
PALLD	-0.745934007966663	-0.141891912468648	0.190220463141813	0.906329838469682	63.4215762284245
NUDT16L1	-0.740802121444102	-0.141917733521282	0.191573065752878	0.906313617313876	63.4215762284245
HMGB1	-0.44094605796059	-0.141976666820296	0.321981939189908	0.906276595657196	63.4215762284245
SKP1	-0.624129149178762	-0.14199656006989	0.227511501836969	0.906264099140809	63.4215762284245
ENO1	-0.765387100417643	-0.142240717059018	0.185841539505176	0.906110738946852	63.4215762284245
SNRPD2	-0.772104057021962	-0.14226593739788	0.184257466469748	0.906094898994894	63.4215762284245
ABHD5	-0.464336102014771	-0.142503300474161	0.306896878911275	0.90594583368674	63.4215762284245
C19orf66	-0.452213046249436	-0.14259473983334	0.315326461755122	0.905888415813259	63.4215762284245
HNRNPM	-0.775863422569078	-0.142806008457889	0.184060756447343	0.905755766998665	63.4215762284245
WDR11	-0.57315836669343	-0.143117314158559	0.24969942423454	0.905560343498637	63.4215762284245
SLC30A9	-0.693608906539485	-0.143488372610706	0.206872159884149	0.905327465030043	63.4215762284245
EPB41L1	-0.513610303724223	-0.143549579399103	0.279491237535959	0.905289057043887	63.4215762284245
SNX8	-0.640239770142108	-0.14424492460968	0.225298288760886	0.904852834060371	63.4215762284245
PFDN6	-0.701032850388481	-0.144408864705898	0.205994433250701	0.904750017298394	63.4215762284245
S100A10	-0.509394207774961	-0.14485399066572	0.284365209605432	0.904470910774519	63.4215762284245
CUL4B	-0.622396649981271	-0.144952036614566	0.232893343206342	0.904409444773142	63.4215762284245
C4A	-0.467263080905381	-0.145082734371742	0.310494751887152	0.904327515516726	63.4215762284245
MADD	-0.458113348089951	-0.145411258079161	0.317413274870588	0.904121609766754	63.4215762284245
PANK4	-0.777748446464146	-0.145766786633361	0.18742150793879	0.903898831261286	63.4215762284245
HOOK3	-0.553383870115293	-0.145787613101662	0.263447528875912	0.903885782845685	63.4215762284245
BLOC1S3	-0.531472713384037	-0.145790532779383	0.274314238733149	0.903883953593877	63.4215762284245
SUB1	-0.559693064811911	-0.145870608597587	0.260626078414261	0.903833785515072	63.4215762284245
ENDOD1	-0.562282494147415	-0.146597851710965	0.260719217185038	0.903378289907482	63.4215762284245
EXD2	-0.486845110489704	-0.146641127628428	0.301206943376561	0.903351192054604	63.4215762284245
LYPLA2	-0.526860088255531	-0.146663566689702	0.278372892460529	0.903337141826012	63.4215762284245
CRYL1	-0.645191154030367	-0.146678065910137	0.227340478854789	0.903328063248655	63.4215762284245
ASB6	-0.671538933700676	-0.146846827214635	0.218672097543772	0.903222401343659	63.4215762284245
EIF2AK4	-0.60535386099435	-0.147142064037293	0.24306785422265	0.903037582500608	63.4215762284245
COG1	-0.662576859789833	-0.147206671812986	0.222172974558272	0.902997142947165	63.4215762284245
COG4	-0.583678501698814	-0.147591590648783	0.252864531106103	0.902756250565149	63.4215762284245
PFDN4	-0.595753644447509	-0.147693026767726	0.247909564875082	0.902692779860209	63.4215762284245
NUDT16	-0.581409098911523	-0.147751365597463	0.254126338707244	0.902656278053414	63.4215762284245
BRCC3	-0.620971915750016	-0.147834651971051	0.238069787411392	0.902604169467832	63.4215762284245
SURF1	-0.633603341120149	-0.148038933412264	0.233646074451795	0.902476372378521	63.4215762284245
TXNDC5	-0.672923049209928	-0.148165981354129	0.220182651683709	0.902396901170787	63.4215762284245
CMBL	-0.59116747888215	-0.148439362054523	0.251095277323458	0.902225919419557	63.4215762284245
ENSA	-0.57217058951942	-0.148861840310005	0.260170381065964	0.90196175061314	63.4215762284245
DHX36	-0.480925592395617	-0.14887332134902	0.309555830887359	0.901954572785151	63.4215762284245
RAVER1	-0.584490956380926	-0.149175030129738	0.255222135605667	0.901765968018476	63.4215762284245
ITGB5	-0.512955602242862	-0.149397702010587	0.291248796888768	0.901626796243933	63.4215762284245
SMCHD1	-0.68932588662688	-0.149421285694677	0.216764361521151	0.9016120575035	63.4215762284245
RPL8	-0.701795256547788	-0.149578454908067	0.213136885028064	0.901513839976359	63.4215762284245
VAMP3	-0.510460404999871	-0.149839546605424	0.293538039655518	0.901350703294981	63.4215762284245
COPS8	-0.777281206497461	-0.150171173823582	0.193200572158787	0.901143536800672	63.4215762284245
NLRX1	-0.563465486253145	-0.15096219899829	0.267917383906044	0.900649578050776	63.4215762284245
OLFML2B	-0.702674216357593	-0.15117376322106	0.215140615240857	0.900517511846911	63.4215762284245
OSBP	-0.68737336218452	-0.151397242363856	0.220254741735562	0.900378028941823	63.4215762284245
DDX18	-0.563380548275054	-0.151526890740632	0.268960103795869	0.900297119739479	63.4215762284245
ZNF512	-0.744613538642191	-0.152277836197491	0.204505865519409	0.899828622870995	63.4215762284245
MTPN	-0.731044877137694	-0.152278796620841	0.208302939235506	0.899828023842019	63.4215762284245
EIF4B	-0.685818450449482	-0.152330996569349	0.222115629099089	0.899795466631083	63.4215762284245
ADO	-0.47643707843375	-0.152374031485715	0.319819842709625	0.899768626554682	63.4215762284245
RRAS	-0.54597671633938	-0.152608931019133	0.279515456340945	0.899622138198459	63.4215762284245
FAM115A	-0.608277368404224	-0.153271468002036	0.251976279183513	0.899209094497975	63.4215762284245
SUCLG1	-0.719634260457867	-0.15442170026185	0.214583586061618	0.898492458566016	63.4215762284245
ENG	-0.498234164176427	-0.154594172356257	0.310284166505921	0.898385051519342	63.4215762284245
TMX1	-0.763827512725893	-0.154942800817146	0.202850510404106	0.898167982250276	63.4215762284245
CHL1	-0.461245987251373	-0.154952830902738	0.335944019429032	0.898161737915772	63.4215762284245
SBF2	-0.597320200571612	-0.155136463718359	0.259720772158549	0.898047423062016	63.4215762284245
TBL2	-0.73053930885311	-0.155293964883676	0.212574413179046	0.897949387239396	63.4215762284245
GRB7	-0.570862361343216	-0.155543947191951	0.272471891168237	0.897793808958674	63.4215762284245
PTGR2	-0.528180666049222	-0.155754202171126	0.294888117234891	0.897662976136216	63.4215762284245
BCAT2	-0.459823257754588	-0.156492245503575	0.340331296567639	0.89720387374633	63.4215762284245
HNRNPUL1	-0.694043287230813	-0.156635808360512	0.225685935218074	0.89711459726085	63.4215762284245
PARVB	-0.648418270477785	-0.156849026370017	0.241894828556331	0.896982021179868	63.4215762284245
KIF21A	-0.513081826011574	-0.156930243269761	0.305858121090847	0.896931526760533	63.4215762284245
PANK2	-0.491207325228677	-0.156961147544171	0.31954154484789	0.896912313607122	63.4215762284245
PSMB3	-0.731617476848304	-0.156972858742567	0.214555917142359	0.896905032875494	63.4215762284245
RDH13	-0.447635465932684	-0.157637567978229	0.352156118036311	0.896491886839475	63.4215762284245
TUBB6	-0.558121026927322	-0.157764918428475	0.282671518930282	0.896412754657439	63.4215762284245
CPPED1	-0.44885597826757	-0.157801251742679	0.351563217118635	0.896390179383227	63.4215762284245
WIBG	-0.674248685219909	-0.157981923296887	0.234308092488695	0.89627792969641	63.4215762284245
CBR3	-0.751371869692742	-0.158255184328416	0.210621651823526	0.896108181668469	63.4215762284245
SET	-0.697026714958786	-0.158353365441235	0.227184069193959	0.896047200031787	63.4215762284245
UBA2	-0.665658119935656	-0.158367341170173	0.237910928188604	0.896038519852142	63.4215762284245
BRIX1	-0.504154276121705	-0.158384603995154	0.314159001513496	0.896027798207468	63.4215762284245
MYO5B	-0.457408992334471	-0.158612898862959	0.346763840503985	0.895886020244748	63.4215762284245
TTN	-0.563485038792252	-0.158626330323282	0.281509391382021	0.89587767960367	63.4215762284245
OSBPL1A	-0.470468852907253	-0.158768775608007	0.337469259924218	0.895789228997171	63.4215762284245
RPL7L1	-0.532154536222757	-0.158909446206291	0.298615224318547	0.895701888942606	63.4215762284245
FRMD8	-0.436409225896083	-0.159401956524357	0.365257989670259	0.895396164503822	63.4215762284245
ITGB8	-0.531922749532989	-0.159525286938196	0.299903110138182	0.895319623823759	63.4215762284245
PREX1	-0.683764038213281	-0.15954944240986	0.233339914785184	0.895304633346812	63.4215762284245
ARHGEF7	-0.587288763983472	-0.159911376679686	0.27228747847147	0.895080053115912	63.4215762284245
EPN1	-0.685766379570249	-0.160573114905414	0.23415133737825	0.894669590163205	63.4215762284245
UCKL1	-0.444045299406081	-0.160655415836427	0.361799609299561	0.894618553708557	63.4215762284245
RBBP4	-0.497350740687525	-0.160926752525429	0.323567935785051	0.894450313017522	63.4215762284245
RBBP9	-0.733043883941413	-0.161493188615575	0.220304939654175	0.894099199666721	63.4215762284245
DUS2L	-0.53640221156836	-0.161825432438233	0.301686736087608	0.893893317810393	63.4215762284245
RPLP1	-0.698110975049978	-0.162425411957273	0.232664171975873	0.893521648009893	63.4215762284245
OS9	-0.636503016036117	-0.162753350106236	0.255699259871222	0.89331856521939	63.4215762284245
PDP1	-0.654726579749813	-0.162806829405367	0.248663846009703	0.893285451384548	63.4215762284245
DFNA5	-0.688789953099097	-0.163029824256222	0.236690189110187	0.893147388484002	63.4215762284245
TARSL2	-0.50724065179376	-0.163196493230814	0.321733860749725	0.893044212582718	63.4215762284245
NUCKS1	-0.59174736782246	-0.163239677233744	0.275860419682881	0.893017481606579	63.4215762284245
SREK1	-0.599122292404908	-0.163403616047898	0.272738334258916	0.892916010467414	63.4215762284245
TBC1D23	-0.693996369369114	-0.163412561171734	0.235466017380302	0.892910474148718	63.4215762284245
ABCA1	-0.640882026105262	-0.163443631212193	0.255029201248574	0.89289124453675	63.4215762284245
SDF2L1	-0.580767648097946	-0.163448977997932	0.281436093303818	0.892887935390194	63.4215762284245
TMSB4X	-0.564633556094529	-0.163608112626472	0.289759811227162	0.892789451961823	63.4215762284245
PSIP1	-0.630738809812953	-0.163694243977803	0.259527781438321	0.892736152501873	63.4215762284245
GAB1	-0.602786049713032	-0.163712949635368	0.271593793043663	0.892724577561895	63.4215762284245
CIRBP	-0.657347707277858	-0.163920295329319	0.249366193134117	0.892596283438147	63.4215762284245
ISOC2	-0.543244314114719	-0.164185804742964	0.302231980118418	0.892432027720388	63.4215762284245
SPAG9	-0.741288313280371	-0.164196258966095	0.221501210830492	0.892425560899972	63.4215762284245
SSSCA1	-0.449971391436053	-0.165287327873745	0.367328525811923	0.891750900173178	63.4215762284245
RAD21	-0.655068663566555	-0.165380459879538	0.252462786082783	0.891693335776632	63.4215762284245
WIPF2	-0.528157909138018	-0.165433007081209	0.313226412440181	0.891660858271055	63.4215762284245
TP53RK	-0.708057884692064	-0.165583996126635	0.233856581088209	0.891567544040963	63.4215762284245
HOMER3	-0.535832951835485	-0.165653536061917	0.309151453814989	0.891524570263867	63.4215762284245
ABI2	-0.761088637920839	-0.166328331504944	0.218540027031969	0.891107672701277	63.4215762284245
NUMB	-0.532509364097582	-0.166442154341874	0.312561929542659	0.8910373706628	63.4215762284245
CYBRD1	-0.469798808216023	-0.166451493690561	0.354303780213131	0.891031602512549	63.4215762284245
GNG12	-0.596416749712579	-0.166922331289681	0.279875324376996	0.890740853104684	63.4215762284245
SCRN3	-0.601365467929403	-0.167757769095456	0.278961427022194	0.890225190999978	63.4215762284245
PTGFRN	-0.660487981442832	-0.168490277856717	0.255099687792428	0.88977330601073	63.4215762284245
TTR	-0.514485068358891	-0.169006814471334	0.328497025210924	0.88945479224911	63.4215762284245
EXOSC10	-0.515640724489126	-0.16903449532345	0.327814478755381	0.889437726528585	63.4215762284245
INPP4A	-0.639816896927162	-0.169273018356208	0.264564782782656	0.889290686550437	63.4215762284245
METAP2	-0.762525548720103	-0.169286351174005	0.222007448088988	0.889282468115099	63.4215762284245
PAIP1	-0.666533789472324	-0.169345507232295	0.254068900792503	0.88924600485328	63.4215762284245
RASA1	-0.493806613653164	-0.169376622107482	0.343001931169855	0.889226826524319	63.4215762284245
NAGA	-0.711026963992395	-0.169415439052992	0.23826865594763	0.889202901436936	63.4215762284245
KIF3A	-0.71763208103862	-0.169494766455895	0.23618616131345	0.889154009456601	63.4215762284245
MFSD10	-0.622048040122906	-0.169690231711552	0.272792808217874	0.889033549527287	63.4215762284245
STIM1	-0.734148290005119	-0.169701281003521	0.231153955289248	0.889026740636036	63.4215762284245
ACOX1	-0.717371556223437	-0.17006403651606	0.237065485856942	0.888803229221549	63.4215762284245
ITSN1	-0.615842852126889	-0.170371868270026	0.276648284025098	0.888613603097026	63.4215762284245
PTGR1	-0.700025427425841	-0.170562139735724	0.243651349013022	0.888496415015768	63.4215762284245
BDH2	-0.629954449883819	-0.170697682402947	0.270968293714615	0.88841294379458	63.4215762284245
DBI	-0.59262422071175	-0.170787924462719	0.288189241164662	0.888357374388484	63.4215762284245
CHID1	-0.663104041794962	-0.171916969416426	0.259260928271621	0.887662422915492	63.4215762284245
NFIX	-0.574417484866898	-0.172335120789457	0.300017191902489	0.887405179725131	63.4215762284245
SRSF10	-0.650170827088421	-0.172570813616426	0.265423803139905	0.887260216343634	63.4215762284245
ANKRD13D	-0.673421250002952	-0.172626577509069	0.256342634730212	0.887225922105522	63.4215762284245
CALCOCO1	-0.490466755520678	-0.173066761850565	0.352861350749121	0.886955259648457	63.4215762284245
ALG9	-0.475831574703722	-0.173484338564048	0.364591901392985	0.88669857458585	63.4215762284245
FAM134C	-0.58654284675336	-0.173781692457796	0.296281326112346	0.886515835963821	63.4215762284245
GIPC1	-0.708679375592662	-0.173906119251996	0.245394638593171	0.886439380743735	63.4215762284245
GC	-0.457754408627208	-0.174845149636221	0.381962786902647	0.88586259725816	63.4215762284245
SBF1	-0.678587101576054	-0.174950708880429	0.257816142502704	0.885797782752903	63.4215762284245
CDS2	-0.737294672958551	-0.174990836451387	0.237341788662598	0.885773145239048	63.4215762284245
MICAL3	-0.478234097804572	-0.174991249439762	0.365911277014946	0.885772891676134	63.4215762284245
CNOT10	-0.648952191792579	-0.175176360676746	0.26993723558104	0.885659246039148	63.4215762284245
GALC	-0.535642157292672	-0.175468390682692	0.327585101907535	0.88547998923678	63.4215762284245
TRAPPC11	-0.458326451855491	-0.175638278022864	0.383216542077834	0.885375723970015	63.4215762284245
GFAP	-0.512493830747086	-0.176070132140385	0.343555612920685	0.885110736623195	63.4215762284245
C16orf80	-0.713921769735731	-0.177086387321772	0.248047327912865	0.884487471406863	63.4215762284245
COMMD9	-0.612211470219624	-0.177416581736336	0.289796239316931	0.884285058980443	63.4215762284245
TRAPPC10	-0.567992375388948	-0.177486544515919	0.312480505384214	0.884242177055411	63.4215762284245
TIMM50	-0.690524070661622	-0.17783838294984	0.257541178513075	0.88402655806394	63.4215762284245
RGS10	-0.585439267852611	-0.178347043854075	0.304637993464721	0.883714925686072	63.4215762284245
FHL3	-0.712206939931793	-0.178430482264456	0.25053179386534	0.883663817423879	63.4215762284245
SERPINH1	-0.596771906059688	-0.178812969898248	0.299633692676483	0.883429571326875	63.4215762284245
CEP41	-0.594687592818984	-0.179708501049173	0.302189760168537	0.882881365929714	63.4215762284245
CPNE1	-0.685969047412576	-0.17977579843329	0.262075671069112	0.882840183130182	63.4215762284245
CELSR2	-0.565570956494516	-0.179864656144499	0.318023148252386	0.882785809378264	63.4215762284245
RDX	-0.776284431340704	-0.180099881184873	0.232002438685813	0.882641886792957	63.4215762284245
EXOSC6	-0.600183605532225	-0.18058834209824	0.300888495509802	0.882343096631345	63.4215762284245
F12	-0.44249859848339	-0.180705148149649	0.408374509589394	0.882271661686252	63.4215762284245
COMMD8	-0.441843843169097	-0.180901386343535	0.409423802414064	0.882151661535197	63.4215762284245
PTK2	-0.642449907117609	-0.181115890611634	0.281914416369398	0.882020510304653	63.4215762284245
IRF2BP2	-0.558351721123358	-0.181497905735037	0.325060170621268	0.881786988626013	63.4215762284245
EMC10	-0.466977177490229	-0.181760259333345	0.389227285817727	0.88162665054376	63.4215762284245
EXOSC4	-0.502665583321664	-0.181920387436078	0.361911365074827	0.88152880216653	63.4215762284245
ALDH1A1	-0.628501175277544	-0.18197173274479	0.289532844014861	0.881497429241711	63.4215762284245
ORM1	-0.447748199504603	-0.182143457968742	0.40679886188324	0.881392510093625	63.4215762284245
RHBDD2	-0.50226575677348	-0.182213190630476	0.362782427774891	0.881349909018093	63.4215762284245
CHM	-0.446704949419735	-0.182530820135609	0.40861606833037	0.881155888859208	63.4215762284245
MINK1	-0.460547293815943	-0.183004367073115	0.397362810574353	0.880866707717911	63.4215762284245
MRPS26	-0.742574508282257	-0.183225744957811	0.246743919854795	0.880731551331962	63.4215762284245
HMGB2	-0.654597936299434	-0.184341148762629	0.281609731012512	0.880050886577039	63.4215762284245
USP10	-0.759165436365309	-0.185769304954025	0.244702005722813	0.879180135517418	63.4215762284245
PPL	-0.771200305670539	-0.186116882254332	0.241334035899413	0.878968346995653	63.4215762284245
MRPS9	-0.744806381865219	-0.18642003399272	0.250293282296894	0.878783669859286	63.4215762284245
PCCB	-0.758850135853295	-0.186473198633095	0.245731258153382	0.878751286468743	63.4215762284245
FLAD1	-0.665097618967959	-0.186724700762262	0.280747811204024	0.878598108873695	63.4215762284245
ILVBL	-0.608675274956745	-0.186761481566352	0.30683270579641	0.878575709730377	63.4215762284245
ALDH6A1	-0.748053812869932	-0.187570998030067	0.250745327144907	0.878082866835226	63.4215762284245
TTC9C	-0.543845268921363	-0.187644486598936	0.345032856442975	0.878038139843084	63.4215762284245
SARM1	-0.71571742397199	-0.187943068119786	0.262593953737727	0.877856439048014	63.4215762284245
EPB49	-0.560259499911076	-0.187952881322301	0.335474688697172	0.877850467894393	63.4215762284245
MTMR2	-0.680115181834629	-0.188632923517961	0.277354378429134	0.877436773616047	63.4215762284245
MMGT1	-0.628337711520423	-0.189135897727645	0.301009941405527	0.877130921628654	63.4215762284245
SEC61A1	-0.698199250670287	-0.189159321754143	0.270924555665945	0.877116680385304	63.4215762284245
SPATA20	-0.641580458634914	-0.189175299963154	0.294858263553819	0.877106966152123	63.4215762284245
IDUA	-0.569362221582491	-0.1896481112628	0.333088680762292	0.876819560896746	63.4215762284245
TRIM9	-0.685064569190699	-0.189782677566065	0.277028890561753	0.876737780020652	63.4215762284245
CSTF2T	-0.595610882915271	-0.18990391971519	0.318838901642778	0.876664103253748	63.4215762284245
RAB4A	-0.726736315412163	-0.189996332498025	0.261437784886626	0.876607949754624	63.4215762284245
RRM1	-0.659364795502551	-0.190205095284448	0.288467168071171	0.876481110836445	63.4215762284245
METTL13	-0.608740991985857	-0.190492781956022	0.312929118399912	0.876306349859737	63.4215762284245
PLOD3	-0.747142822545577	-0.190614251188098	0.255124248585645	0.87623257142743	63.4215762284245
C1orf198	-0.454022165739377	-0.190831000349249	0.420312078901433	0.876100936949416	63.4215762284245
RER1	-0.471465610193692	-0.191261564579074	0.405674476449085	0.875839508559617	63.4215762284245
GOPC	-0.689268229075766	-0.191584947147417	0.277954124484037	0.875643209632473	63.4215762284245
RBM42	-0.634588583168678	-0.192226792177397	0.302915616945951	0.8752537286793	63.4215762284245
ACBD6	-0.452644493300571	-0.192231792760984	0.42468602977864	0.875250694932236	63.4215762284245
YTHDF3	-0.609470415975141	-0.192525662271184	0.315890086253237	0.875072429053869	63.4215762284245
CTSZ	-0.649894882652428	-0.192774751788203	0.296624511030812	0.874921355856404	63.4215762284245
KCTD12	-0.699132114282779	-0.193173417145676	0.276304597084412	0.874679618942557	63.4215762284245
IGHG2	-0.462470498081087	-0.194288193005812	0.420109377380753	0.874004011781548	63.4215762284245
ALDH5A1	-0.670465592406946	-0.195238419045209	0.291198267675915	0.873428541634616	63.4215762284245
NDUFB7	-0.598892131806087	-0.195476555043637	0.326396933040572	0.873284382538815	63.4215762284245
BNIP1	-0.438155358656631	-0.195771645022639	0.446808742960186	0.873105778530499	63.4215762284245
EHBP1	-0.631664057007164	-0.197120981805993	0.312066168114671	0.872289554073719	63.4215762284245
DCTD	-0.500805389536618	-0.197591394384723	0.394547260299154	0.87200517721233	63.4215762284245
LRIG1	-0.525734819428147	-0.198112631628375	0.376829961241422	0.871690183770168	63.4215762284245
HEATR3	-0.69240873176317	-0.198655384741375	0.286904794275938	0.871362308810977	63.4215762284245
VPS51	-0.775165933581765	-0.199848057296904	0.25781326118587	0.870642253339906	63.4215762284245
GOLIM4	-0.742220663839719	-0.200189375897983	0.269716791314252	0.870436297654269	63.4215762284245
DHX38	-0.59393596749962	-0.200623923291108	0.33778712566559	0.870174157108829	63.4215762284245
ARAP3	-0.453129866446077	-0.200848748038247	0.443247649097852	0.870038562657885	63.4215762284245
NUDCD3	-0.738785969077892	-0.201292697568897	0.272464158760539	0.869770873522404	63.4215762284245
VPS37B	-0.601183283061403	-0.201361465749823	0.33494189113914	0.869729415602611	63.4215762284245
TRIM14	-0.44505513360293	-0.201559790917511	0.452887239578138	0.869609863395162	63.4215762284245
DNASE2	-0.695637181497377	-0.202524432813316	0.291135146596646	0.869028602838991	63.4215762284245
DOHH	-0.614224471288978	-0.20267688980838	0.329972020461923	0.868936772975102	63.4215762284245
MPDZ	-0.700572813403842	-0.202710386203675	0.289349489910656	0.86891659829444	63.4215762284245
PCNXL3	-0.581917141292842	-0.202846024533342	0.34858231548684	0.868834908919707	63.4215762284245
NGLY1	-0.520669188549275	-0.203644094136246	0.3911199253093	0.868354420000271	63.4215762284245
IGHA1	-0.47474448334459	-0.204223931043913	0.430176522758408	0.868005487787488	63.4215762284245
TACC1	-0.639544018034521	-0.204772205202181	0.320184693199847	0.867675678267141	63.4215762284245
DEGS1	-0.762586120767737	-0.205905436806063	0.270009420835992	0.866994389849731	63.4215762284245
GSDMD	-0.670860584346658	-0.207147191117301	0.308778300515358	0.866248472797533	63.4215762284245
TBC1D3	-0.642582557620514	-0.207470558218825	0.322869887702974	0.86605433276136	63.4215762284245
SRSF4	-0.607035889796536	-0.208692863666625	0.343789991950187	0.865320889732836	63.4215762284245
MPP5	-0.510706727914722	-0.208918235393977	0.409076724418759	0.865185723515176	63.4215762284245
DHX16	-0.584861771463954	-0.209277778496752	0.357824341934528	0.864970132006323	63.4215762284245
C2orf88	-0.755176227722609	-0.209304641931414	0.277159998220039	0.864954026140817	63.4215762284245
ATP9A	-0.560740178072692	-0.209534203921923	0.373674318544656	0.864816405392393	63.4215762284245
SLAIN2	-0.773359772089708	-0.209814008411668	0.271301942490137	0.864648694239134	63.4215762284245
BBOX1	-0.750154102072722	-0.210976753913622	0.281244551393747	0.863952108113221	63.4215762284245
A1BG	-0.690791901957709	-0.211375635296651	0.305990320236255	0.863713272623891	63.4215762284245
MAGI2	-0.773535295633486	-0.211757460252667	0.273752809274525	0.863484711745857	63.4215762284245
NFYB	-0.455735741814788	-0.211878212678752	0.464914627575686	0.863412441787599	63.4215762284245
PON2	-0.74392512955455	-0.21219533390915	0.285237486245705	0.86322267449971	63.4215762284245
TELO2	-0.6574488839595	-0.212245340515389	0.322831699457967	0.863192754047333	63.4215762284245
EPB41L5	-0.47469503721712	-0.212593653993101	0.447853121109972	0.862984376413981	63.4215762284245
TERF2IP	-0.640155140521271	-0.212854069214249	0.332503881857332	0.862828616548499	63.4215762284245
S100A16	-0.567376183057428	-0.212916077965916	0.375264391287228	0.862791531943572	63.4215762284245
MRPL1	-0.71203303148635	-0.21329196846216	0.299553474389972	0.862566763103424	63.4215762284245
ITPK1	-0.680248141148092	-0.214005785490986	0.314599588805633	0.862140087659273	63.4215762284245
ALB	-0.602727410123965	-0.214463928094155	0.35582242402091	0.861866349700776	63.4215762284245
CDK2	-0.732625241342414	-0.214698743309796	0.293053980663288	0.861726082452234	63.4215762284245
STK24	-0.742741664906496	-0.214772133432648	0.289161283903046	0.861682247426313	63.4215762284245
ZFP36L2	-0.703115891377116	-0.215556158253262	0.30657272989674	0.861214098085427	63.4215762284245
NDUFS8	-0.762498129207073	-0.215719951761312	0.28291210627053	0.861116327408287	63.4215762284245
APOA4	-0.630481855311742	-0.21640711558566	0.343240830425893	0.860706270485197	63.4215762284245
ALDH4A1	-0.607080561066585	-0.216465615757963	0.35656818821155	0.860671370216702	63.4215762284245
CAMSAP2	-0.590228040973474	-0.216710880861884	0.367164664871663	0.8605250643761	63.4215762284245
PHIP	-0.46601522783304	-0.216728300662762	0.465066992918973	0.860514674041103	63.4215762284245
ABAT	-0.59350634296183	-0.217070888850866	0.365743165890355	0.860310357012918	63.4215762284245
UNC93B1	-0.438268162761516	-0.217202677329775	0.495593099807174	0.860231772272715	63.4215762284245
SERPINF2	-0.626791661705273	-0.217215793565456	0.346551823893909	0.86022395152678	63.4215762284245
ATM	-0.640725025270242	-0.217901203586244	0.34008536422366	0.859815364774919	63.4215762284245
MED23	-0.632355943627464	-0.218010900898358	0.344759787735613	0.859749990010333	63.4215762284245
HDHD3	-0.712398020062461	-0.218411395336627	0.306586190845221	0.859511355169727	63.4215762284245
SPHK2	-0.588036958828556	-0.218513542536641	0.371598314112684	0.859450501304038	63.4215762284245
ARIH2	-0.685526109510714	-0.219185862219883	0.319733791578447	0.859050076505148	63.4215762284245
EFNB1	-0.534214944914072	-0.219909029789399	0.411648966175536	0.858619575627849	63.4215762284245
CTNND2	-0.586405067611546	-0.220941588929902	0.376772987023811	0.858005268186777	63.4215762284245
YES1	-0.763590257129809	-0.22165803536185	0.290284001520685	0.857579286128009	63.4215762284245
MTTP	-0.667017436132154	-0.222410301552078	0.333440011466225	0.857132234104928	63.4215762284245
STAMBP	-0.764989209211958	-0.222569664213218	0.290944841486712	0.857037558982379	63.4215762284245
TFCP2	-0.770445578649314	-0.223256541666666	0.289775874965838	0.856629614375757	63.4215762284245
PHKG1	-0.565116614554752	-0.223627344994581	0.395718935233879	0.856409470626709	63.4215762284245
GNPAT	-0.742924344265622	-0.223697299427654	0.301103741120205	0.85636794543611	63.4215762284245
GNB4	-0.616851138539205	-0.223704938328151	0.362656278560039	0.856363411080602	63.4215762284245
SLC2A1	-0.65648759735514	-0.224251445833522	0.341592814147574	0.856039073375038	63.4215762284245
SMN1	-0.513842772625683	-0.226091620094016	0.440001557166428	0.854947881668334	63.4215762284245
TUBGCP4	-0.579050515256187	-0.226466256785661	0.391099309678478	0.854725899022231	63.4215762284245
FGF2	-0.702008883514212	-0.227780508506862	0.324469552816209	0.853947624023118	63.4215762284245
CD81	-0.612741014552839	-0.228031972458473	0.37215065915717	0.853798792617652	63.4215762284245
MTHFR	-0.443352388934698	-0.228279317173685	0.514893621577641	0.853652424528056	63.4215762284245
AHCYL2	-0.634928898089146	-0.228897918221275	0.360509529350697	0.853286472561837	63.4215762284245
KDELC2	-0.687133452944863	-0.229843815380942	0.334496616917566	0.852727202104229	63.4215762284245
EMILIN1	-0.659858229933295	-0.230324238802604	0.349051096666457	0.852443287690429	63.4215762284245
TEX10	-0.73046781813096	-0.230479620094091	0.315523304892221	0.852351482698598	63.4215762284245
CPN2	-0.494275605493917	-0.230621920682523	0.46658568239893	0.852267414941686	63.4215762284245
SLC14A1	-0.465079694224427	-0.231157632600354	0.497028005030053	0.851951003613914	63.4215762284245
MRPL18	-0.616380312649467	-0.232035448119259	0.376448506477877	0.851432787137922	63.4215762284245
ARHGEF26	-0.755064104185046	-0.232493704069258	0.307912537201318	0.851162381980208	63.4215762284245
GAP43	-0.730071585337775	-0.232563099248386	0.318548350489204	0.851121441141201	63.4215762284245
WDR33	-0.747529323991359	-0.23329456326084	0.312087507169868	0.850690021548359	63.4215762284245
LIMS1	-0.549769041359125	-0.233497582177803	0.424719408718533	0.85057031917832	63.4215762284245
CYP2S1	-0.513164959777796	-0.23350834838419	0.455035644844691	0.850563971765197	63.4215762284245
LPHN2	-0.45480140382288	-0.233946368009921	0.514392361244843	0.850305769476897	63.4215762284245
PMS2	-0.462363416184572	-0.23489803477929	0.508037674601661	0.849745054367061	63.4215762284245
TRIM4	-0.682421598815156	-0.234940584892895	0.344274837286521	0.84971999278829	63.4215762284245
AQP4	-0.568113826649707	-0.235798274316817	0.415054630349998	0.84921498013004	63.4215762284245
RAB22A	-0.483043736418563	-0.236275250564095	0.489138421120856	0.848934263546413	63.4215762284245
RFC1	-0.772999628758965	-0.237819889601365	0.307658478417616	0.848025828126035	63.4215762284245
STOM	-0.663147962975519	-0.238542472012394	0.359712289459601	0.84760119568372	63.4215762284245
IRF2BP1	-0.771287994167281	-0.238613844550997	0.309370619477379	0.847559264470981	63.4215762284245
CD97	-0.770934217274839	-0.238711593236726	0.309639380232133	0.847501840694472	63.4215762284245
FBLN1	-0.755637928367849	-0.239009574000516	0.31630171677164	0.847326811904504	63.4215762284245
PPP1R14B	-0.740327809392306	-0.239842082351499	0.323967409178337	0.846838002323589	63.4215762284245
RAB28	-0.744361288303658	-0.239954602650721	0.322363086878899	0.846771957354302	63.4215762284245
KNG1	-0.6327726833691	-0.240034153776415	0.379337098590272	0.846725267095199	63.4215762284245
MLYCD	-0.591564544316055	-0.240293345798028	0.406199709071216	0.846573159605817	63.4215762284245
CD276	-0.717046762455389	-0.24031095584529	0.335139865944574	0.846562826096695	63.4215762284245
SPTBN4	-0.495237979557564	-0.240458753665962	0.485541827548814	0.84647610386613	63.4215762284245
HAUS4	-0.57074554452581	-0.240920593640109	0.422115592405144	0.846205170700335	63.4215762284245
ERBB2IP	-0.718707704949002	-0.242037935315148	0.33676824896753	0.845550053552233	63.4215762284245
AMBP	-0.549070479472572	-0.243341933811914	0.443188885415337	0.844786137534062	63.4215762284245
FGG	-0.439096762693163	-0.243392898692502	0.554303559879767	0.844756295008139	63.4215762284245
ACE	-0.749556525662177	-0.244002708343587	0.325529429722499	0.844399302247763	63.4215762284245
SPG11	-0.501433478374482	-0.244341409795011	0.487285792299115	0.844201085929167	63.4215762284245
MCU	-0.625286370812494	-0.244512951196961	0.391041549297232	0.844100713484181	63.4215762284245
ZFYVE1	-0.646878196947577	-0.245419818788221	0.379391081576537	0.843570284655098	63.4215762284245
TTI1	-0.755852847427707	-0.246947774867252	0.326714089531655	0.842677333620667	63.4215762284245
D2HGDH	-0.559113029860925	-0.247351877585972	0.442400488587252	0.842441330511975	63.4215762284245
HTATIP2	-0.526046198389226	-0.247636467287176	0.470750417064982	0.842275164777407	63.4215762284245
BCAP29	-0.446652280293146	-0.248175965195603	0.555635728609112	0.841960253639158	63.4215762284245
F2	-0.624882285944035	-0.249672392552425	0.399551080529086	0.841087387844113	63.4215762284245
PLEKHM2	-0.493627976077846	-0.250287178347635	0.507036048354287	0.840729045710623	63.4215762284245
WDR35	-0.517223285400717	-0.2508963843648	0.485083312075594	0.840374106478303	63.4215762284245
FAM105B	-0.68310261552117	-0.251200819847998	0.367735116423681	0.840196790622662	63.4215762284245
ASAP2	-0.538397628734648	-0.251413758776652	0.466966690339125	0.84007278839308	63.4215762284245
DYNLT1	-0.707981674860506	-0.25178123473763	0.355632417727815	0.839858836564237	63.4215762284245
CACNA2D1	-0.568004973507335	-0.253127961110639	0.445643916720687	0.839075211289139	63.4215762284245
NOC2L	-0.5838455573665	-0.253687497240408	0.434511308752085	0.838749846710691	63.4215762284245
MIPEP	-0.713123245949914	-0.25491159549625	0.357457980712289	0.838038485857566	63.4215762284245
BAIAP2	-0.649014995912561	-0.255278657081627	0.39333244792393	0.83782529277285	63.4215762284245
PARP10	-0.777108745436587	-0.255785123250645	0.329149716500671	0.837531221135195	63.4215762284245
STAT5B	-0.740692780321971	-0.256327451247051	0.346064465669057	0.837216441328017	63.4215762284245
RRAS2	-0.619535178932134	-0.256574113483275	0.41413970055021	0.837073311961823	63.4215762284245
MAPKAPK2	-0.677336547052253	-0.257700958639035	0.38046220857348	0.836419754762928	63.4215762284245
DHX57	-0.494921447212932	-0.259242603871785	0.523805556076963	0.835526444822268	63.4215762284245
IGKC	-0.695075720762754	-0.259624042322017	0.373519077946088	0.83530556669096	63.4215762284245
DAB2IP	-0.667028575184263	-0.259742582358074	0.389402481424909	0.835236936050809	63.4215762284245
COL15A1	-0.488360798694656	-0.260420532663066	0.533254375369903	0.834844534264833	63.4215762284245
RPS26	-0.639227749324724	-0.260608403092823	0.407692568678578	0.834735826336086	63.4215762284245
CRADD	-0.450528045925955	-0.261067435997068	0.579469887297482	0.834470274540284	63.4215762284245
TRPM4	-0.515843942030249	-0.261217542951698	0.506388699503968	0.834383455585541	63.4215762284245
C2	-0.582386515624028	-0.26244117285583	0.45063057920327	0.833676068599568	63.4215762284245
LSM5	-0.559861118285561	-0.262626172487892	0.469091644177971	0.833569171526099	63.4215762284245
RNF181	-0.609060250097339	-0.263102553562437	0.431981160353821	0.833293970591376	63.4215762284245
BAG2	-0.548916245554012	-0.263350702405873	0.479764817563521	0.83315065329516	63.4215762284245
NEBL	-0.638451863173083	-0.263411978308595	0.412579230326694	0.83311526745631	63.4215762284245
IRG1	-0.53715332223813	-0.263570935260937	0.49068101108028	0.833023479403532	63.4215762284245
ARHGAP9	-0.6507913691657	-0.26385085815425	0.405430788814087	0.832861865399544	63.4215762284245
CNOT7	-0.658735188334242	-0.263929708742863	0.400661317957323	0.832816346525598	63.4215762284245
JAG1	-0.451197845952209	-0.264129413563468	0.58539599852488	0.832701072040232	63.4215762284245
YAP1	-0.704830989260662	-0.264283105526431	0.374959542859563	0.8326123681617	63.4215762284245
CNST	-0.543082776429458	-0.26642208393166	0.490573620624233	0.831378829373129	63.4215762284245
SLC1A2	-0.534816214834104	-0.266895213997838	0.499040991269546	0.831106224410135	63.4215762284245
TACO1	-0.657045752268132	-0.268242401242329	0.408255285596706	0.830330500456982	63.4215762284245
CDKAL1	-0.643607761014056	-0.268296171357315	0.41686285904103	0.830299554114739	63.4215762284245
FGB	-0.46354299047553	-0.268339269843146	0.57888755812674	0.8302747504535	63.4215762284245
FSIP2	-0.728480840596867	-0.269001124152064	0.369263142091236	0.829893938934022	63.4215762284245
FKBP11	-0.624605076136173	-0.269487132373468	0.431452036926316	0.829614415308735	63.4215762284245
MRPS30	-0.47666538661514	-0.269907061624381	0.566240111414476	0.82937297227806	63.4215762284245
PTAR1	-0.638121164582775	-0.270508229799743	0.423913583835776	0.829027446192883	63.4215762284245
EXOSC8	-0.471428045801134	-0.271068828935581	0.574995126721689	0.828705367186372	63.4215762284245
B3GALTL	-0.561623389698348	-0.27205817159339	0.484413891201208	0.828137268944365	63.4215762284245
LRRC14	-0.747789031532738	-0.272449085944915	0.364339505470517	0.82791290629043	63.4215762284245
MVB12A	-0.623533727523169	-0.272545793655	0.437098719162507	0.827857410932365	63.4215762284245
ZFP91	-0.576603885653848	-0.274976736152153	0.476890189250701	0.826463644996632	63.4215762284245
SMIM20	-0.612177405134568	-0.275043474644999	0.449287203902175	0.82642541400481	63.4215762284245
ARPP19	-0.476577777917147	-0.275248641615121	0.577552404600311	0.826307895653606	63.4215762284245
ELP2	-0.739894442974708	-0.276006235194668	0.373034610295219	0.825874095576473	63.4215762284245
ZMYND8	-0.483482170311435	-0.276388234241417	0.571661689330512	0.825655448291402	63.4215762284245
RHPN2	-0.765432738088525	-0.276593930403623	0.361356284674139	0.825537736616033	63.4215762284245
NLE1	-0.732893683289852	-0.277826538808938	0.379081639183756	0.824832715696849	63.4215762284245
SENP7	-0.650169113232363	-0.278265736672751	0.427989781442143	0.824581651112748	63.4215762284245
SHARPIN	-0.516762192915832	-0.278797606195671	0.539508520587689	0.824277713686983	63.4215762284245
IPO13	-0.762266388930942	-0.278900087303887	0.365882703676646	0.824219163618528	63.4215762284245
ABLIM1	-0.711636798656216	-0.279449465309401	0.392685518563804	0.823905360864829	63.4215762284245
PICK1	-0.618690192472212	-0.279669960926464	0.452035549180012	0.823779448157123	63.4215762284245
CBR4	-0.667160300926256	-0.279709867299445	0.419254363473229	0.823756661917259	63.4215762284245
NF1	-0.606208777466685	-0.281151344600497	0.463786330800774	0.822934011612448	63.4215762284245
NTRK3	-0.49981309524412	-0.281290523249783	0.562791423286728	0.822854625937404	63.4215762284245
GPLD1	-0.573294133056935	-0.282443857111446	0.492668319498388	0.822197074038025	63.4215762284245
CKM	-0.522822084273585	-0.282944731305763	0.541187413111842	0.821911673585148	63.4215762284245
FES	-0.475266371774901	-0.283864576944749	0.597274694366962	0.821387799252878	63.4215762284245
DCTN6	-0.777300413544641	-0.284193517587488	0.365616063796377	0.82120054066855	63.4215762284245
TUBA8	-0.515547892250526	-0.285508882088969	0.553797011646453	0.820452159522568	63.4215762284245
NR2C2AP	-0.720826365941908	-0.285982167688227	0.396742102121268	0.820183048938269	63.4215762284245
GATAD2A	-0.678891085420331	-0.286503559392967	0.422016970830572	0.819886687364215	63.4215762284245
DPH1	-0.536225170219529	-0.286660326549319	0.534589464407201	0.819797601093147	63.4215762284245
QRICH1	-0.557200852958189	-0.288397642800723	0.517582916949274	0.818810981989186	63.4215762284245
ZC3H18	-0.561928876512994	-0.288587683340696	0.513566209893864	0.818703130344573	63.4215762284245
MRAS	-0.576603077382614	-0.288931806077363	0.501093069757652	0.818507870254467	63.4215762284245
TMEM231	-0.562684451881994	-0.289083107742648	0.513757056509667	0.818422034297017	63.4215762284245
TXLNG	-0.51300889551548	-0.290144481444755	0.565573977334668	0.817820152298542	63.4215762284245
FARS2	-0.652799838209034	-0.290313130609453	0.444719979413493	0.81772455577928	63.4215762284245
HLA-DQB1	-0.720259954124712	-0.294610305362127	0.409033299262277	0.815292526005995	63.4215762284245
NEIL2	-0.598912695379844	-0.295132403409488	0.492780342921781	0.814997532531013	63.4215762284245
FAM179B	-0.743405522048515	-0.295460733711785	0.39744221013804	0.814812075499618	63.4215762284245
SLC8A1	-0.478427291103127	-0.297169654014912	0.621138592093518	0.813847474884722	63.4215762284245
S100A9	-0.510262625880324	-0.297660678368821	0.58334799233098	0.813570527282252	63.4215762284245
GPX3	-0.685452481102214	-0.297872248491434	0.434562944483697	0.813451226535533	63.4215762284245
ACY1	-0.671318676473794	-0.297942555073348	0.443816871948711	0.813411585738168	63.4215762284245
CD248	-0.555762805283667	-0.297945694964545	0.536102258251108	0.813409815425644	63.4215762284245
MARCKSL1	-0.748187754885029	-0.299352868217619	0.400103939503286	0.812616820044095	63.4215762284245
LYZ	-0.5702557513864	-0.300134931228321	0.526316359806343	0.812176432215933	63.4215762284245
SS18	-0.596601025343725	-0.300267774294282	0.503297449281596	0.812101650618219	63.4215762284245
ACSBG1	-0.703621365992714	-0.300349849230944	0.426862889257479	0.812055451460577	63.4215762284245
HPR	-0.555905816747738	-0.300397864122816	0.540375464822907	0.812028425578623	63.4215762284245
RBM4B	-0.501066443719548	-0.300917329329241	0.600553745119016	0.811736094511213	63.4215762284245
AP5S1	-0.735093714789537	-0.302031246898727	0.410874478752958	0.811109587807766	63.4215762284245
DNMBP	-0.566880277902357	-0.302351855281517	0.533361041241932	0.81092935592726	63.4215762284245
ZSCAN18	-0.664664104017735	-0.303735628399192	0.456976127585622	0.810151919097441	63.4215762284245
SSU72	-0.43670542014533	-0.304172573940427	0.696516598853301	0.809906587507767	63.4215762284245
CDH10	-0.479733021645646	-0.304913566646089	0.635590115519112	0.809490712521543	63.4215762284245
EPM2A	-0.712983965704396	-0.305622516419151	0.428652720285525	0.809093021216347	63.4215762284245
RRS1	-0.746284132755738	-0.311584904285329	0.417515113358724	0.80575609179613	63.4215762284245
KANK1	-0.619514400015364	-0.31177459501872	0.503256413427982	0.805650155051478	63.4215762284245
MSI1	-0.764401835047304	-0.312514791580201	0.408835742212551	0.805236910045926	63.4215762284245
TSR3	-0.674240584304846	-0.3144976624571	0.466447244170792	0.804130935450376	63.4215762284245
IGHG3	-0.590733789783683	-0.314786539772069	0.532873766857552	0.803969936816756	63.4215762284245
BAALC	-0.741196002262313	-0.315087277773376	0.425106553208128	0.803802362169204	63.4215762284245
[truncated: 3,425 more rows]
