# Supplementary material for: Proteomics of tumor and serum samples from isocitrate dehydrogenase‐wildtype glioblastoma patients: is the detoxification of reactive oxygen species associated with shorter survival?
Source: Mol Oncol. 2024 May 27;18(11):2783–800. doi: 10.1002/1878-0261.13668 (PMC11547244; doi:10.1002/1878-0261.13668)
Supplement: Supplementary file 1 — Fig. S1. IHC staining for AHSP, FABP7 and TJAP1 on tumor tissues from STS and LTS with IDH‐wildtype GB. Table S1. Results of the SAM method to identify tumor proteins displaying significant differential expression between the STS and LTS groups. Table S2. Results of the SAM method to identify serum proteins displaying significant differential expression between the STS and LTS groups. Table S3. Univariate Cox regression analysis for OS of the three tumor proteins of interest (AHSP, FAPB7 and TJAP1) at the mRNA level based on an analysis of the TCGA‐GB transcriptomic dataset (https://portal.gdc.cancer.gov/). Table S4. Univariate Cox regression analysis for OS of the 19 serum proteins of interest at the protein level based on a serum proteome dataset for 96 IDH‐wildtype GB patients treated with a first‐line Stupp's regimen. Table S5. Univariate Cox regression analysis of factors associated with PFS and OS in 93 IDH‐wildtype GB patients treated with a first‐line Stupp's regimen. [file MOL2-18-2783-s001.zip › Table S2.xlsx]

## Sheet: Table S2
Table S2: Results of SAM method to identify serum proteins displaying significant differential expression between the STS and LTS groups. In green, proteins with a SAM q-value < 5% considered to display significant differential expression. Abbreviations: LTS, long-term survivors; SAM, significance analysis of microarray; STS, short-term survivors
Serum samples
Gene symbol	Score d	Numerator r	Denominator s s0	Fold change (STS/LTS)	Q-value (%)
EEF1G	3.15955952567192	2.589159763057	0.819468581623378	6.01748134040605	0
CCN2	2.80170021054348	2.24855571866571	0.802568279862296	4.75206878410464	0
EPB41	3.0373464052649	2.16284988378666	0.712085351884	4.47798558419737	0
USP14	2.6780480372648	1.91028452439227	0.713312269911082	3.75883223043121	0
TXNL1	2.91397665047234	1.85996254092345	0.638290132016659	3.62998236881136	0
TBCA	2.65934467570883	1.30650309149961	0.491287610603306	2.47341289124596	0
HBD	2.61899503298751	1.09967551344651	0.419884535707615	2.14306485927255	0
TXNDC17	2.53974830460806	1.02877887686438	0.405071193471332	2.04029657648272	0
RNH1	3.18642736273314	0.96495194303443	0.302831928422416	1.95199849832552	0
SOD1	2.90892620850654	0.932244203858884	0.320477089151568	1.90824208040052	0
PRDX1	2.62011241834535	0.899320216860836	0.343237263624273	1.86518691899841	0
STX7	2.42867390922301	2.29868012722635	0.946475407215846	4.92007438452646	3.98878552312986
IL1RL1	2.40197012530143	1.99081185463205	0.828824569323993	3.97460600145766	3.98878552312986
HPRT1	2.46773358584815	1.59336673111637	0.645680206426634	3.01752710717453	3.98878552312986
CAPG	2.30556685753671	1.41759511833515	0.61485751918282	2.67139834343514	3.98878552312986
AK1	2.43185391654564	1.1323538581037	0.465633996515781	2.19216115092397	3.98878552312986
MMP3	2.33394677670696	1.04509051460798	0.447778212013272	2.06349581815633	3.98878552312986
CA2	2.43103673380703	1.01569867474488	0.417804741746657	2.02188182179908	3.98878552312986
ZYX	2.16093595664385	0.999681934914815	0.462615253284702	1.99955911676759	3.98878552312986
BPGM	2.34190475086635	0.888367094853841	0.379335280192418	1.85107980482513	3.98878552312986
CAT	2.49284859567165	0.819476836573013	0.328731090205749	1.76476592078392	3.98878552312986
PRDX2	2.15717544847278	0.813596248321353	0.377158125407628	1.75758717580597	3.98878552312986
FKBP1A	2.15670311006531	0.751706224390835	0.348544137059306	1.68378300401811	3.98878552312986
SH3BGRL	2.27105224965383	0.717372057121716	0.315876509327808	1.64418433918552	3.98878552312986
YWHAE	2.24699454994359	0.646838034120693	0.287868092130857	1.56573280378521	3.98878552312986
MDH1	2.27536839875434	0.604589098679595	0.265710422545457	1.52054561722266	3.98878552312986
PRSS2	2.08842283351048	1.54577708508834	0.7401648077607	2.9196128687721	6.73661555017487
MAPRE2	2.0430829147935	1.34635124226859	0.658980226656476	2.54268235128607	6.73661555017487
CDHR2	2.12549541632061	1.31657415414647	0.619419898079833	2.4907395214415	6.73661555017487
HP	1.9192494821518	1.31090937636522	0.683032293902446	2.48097874657349	6.73661555017487
SNCA	2.11216012565452	1.28730257698904	0.60947205723341	2.4407128585206	6.73661555017487
SLC9A3R1	2.06097474221877	1.24274940482494	0.602991089297407	2.36649094988896	6.73661555017487
MTPN	2.0532260947333	1.14046767882075	0.555451580196718	2.20452475728795	6.73661555017487
NEDD8	1.91443527317561	1.10861331261976	0.579081115017705	2.15638280790695	6.73661555017487
RAD23B	2.0648173728994	1.06788356650864	0.517180638115769	2.09635575666999	6.73661555017487
ACTR2	2.07435936857174	1.05680267740715	0.509459784750215	2.08031598128124	6.73661555017487
CES1	2.03188351499247	0.961428808499011	0.47317122335262	1.94723743463545	6.73661555017487
PGLS	2.04522196109512	0.908332206458965	0.444124023571796	1.87687452733418	6.73661555017487
COTL1	1.98410053444136	0.886323504654333	0.446713001316683	1.84845959023645	6.73661555017487
CAVIN2	2.14263640113061	0.875570430793823	0.408641629691258	1.83473338282406	6.73661555017487
CTSG	2.00275748638306	0.866362333122417	0.432584743291636	1.8230603657261	6.73661555017487
BLVRB	1.91033267367217	0.853028469311568	0.446533989115005	1.80628866421031	6.73661555017487
CA1	1.97635641911512	0.834118980795909	0.422048863620142	1.78276801275444	6.73661555017487
TAGLN2	1.91784774133384	0.820786577807455	0.427972753059432	1.76636877941742	6.73661555017487
TXN	2.07121217143831	0.680726790061055	0.328661061115887	1.60294707243474	6.73661555017487
PGD	1.92190624193354	0.646246832478665	0.336253048342518	1.56509131397588	6.73661555017487
PGK1	2.03611751217391	0.629194320031868	0.309016702754103	1.54670098972199	6.73661555017487
HSPA8	2.03643470921912	0.587790967544899	0.288637276159122	1.50294370039016	6.73661555017487
GP6	2.10287691564876	0.570884731940996	0.271477958454298	1.48543423309601	6.73661555017487
PCMT1	2.06898512507944	0.478889119803602	0.231460880988797	1.39367012224847	6.73661555017487
LDHA	1.94975177912396	0.468530096343667	0.240302433038005	1.38369895474634	6.73661555017487
NEXN	1.8339167812462	1.43998137350675	0.785194501861878	2.71317362515238	8.69686023895527
CSRP1	1.863309830394	1.28156447835334	0.687789254072875	2.43102457642183	8.69686023895527
PRDX6	1.8946984200533	0.745501915602024	0.39346732319598	1.6765574445423	8.69686023895527
MAPRE1	1.857677314925	0.715320481710052	0.385061752093867	1.641847898838	8.69686023895527
ARHGDIA	1.88862291920535	0.71365069481206	0.377868280404187	1.63994871009318	8.69686023895527
CBR1	1.86868721014958	0.685788285691094	0.366989339877914	1.60858066667448	8.69686023895527
TPI1	1.86274763250242	0.665788079752694	0.357422588082034	1.58643463483349	8.69686023895527
MMP9	1.83832980530621	0.636639053659707	0.346313839781139	1.55470305359707	8.69686023895527
SELENBP1	1.86728233643604	0.606300138256108	0.324696553073658	1.52235005758217	8.69686023895527
CPQ	1.86296886689268	0.537592714159119	0.288567739221425	1.4515484368209	8.69686023895527
ITGAM	1.77646261436471	1.66007677197667	0.934484496635657	3.16033341784372	9.32762153101136
RAP1B	1.71885769739646	1.55397833504878	0.904076199793957	2.93625717796351	9.32762153101136
HSPA4	1.80152792507775	1.14388701521725	0.634953807428704	2.20975590560465	9.32762153101136
ARPC2	1.72392900873303	0.755496150925273	0.43824087134569	1.68821207805108	9.32762153101136
SUSD5	1.72033634474458	0.719292561254081	0.418111588150441	1.64637452171815	9.32762153101136
CORO1A	1.73822366660707	0.682039044986624	0.39237703299595	1.6044057536302	9.32762153101136
YWHAZ	1.80469312713437	0.603057077781086	0.334160455710643	1.51893178258419	9.32762153101136
ALDOA	1.79337885183184	0.455474995647089	0.253975893148202	1.37123419841081	9.32762153101136
SRI	1.64150833038069	1.26961565037431	0.773444536878999	2.41097326035654	11.8109493412157
WDR44	1.62606542678171	1.19471990437456	0.7347305247976	2.2890038736909	11.8109493412157
GCLC	1.6582943991984	1.16035545114007	0.699728257962501	2.23512489828365	11.8109493412157
PGM2	1.67541900596194	1.06573276762811	0.636099246717223	2.09323279566856	11.8109493412157
CNN2	1.61494158086774	0.971603301333973	0.601633714088847	1.96101871141821	11.8109493412157
RAN	1.70380561288012	0.823452969057708	0.483302181207011	1.76963640366578	11.8109493412157
GLOD4	1.67644513490918	0.732454920002446	0.436909568198978	1.66146386920524	11.8109493412157
MMP8	1.64429189580369	0.704757748259514	0.428608661307697	1.62987096023327	11.8109493412157
ENO1	1.70110621517509	0.575219048807934	0.338144110977062	1.48990366258759	11.8109493412157
GDI2	1.69637781088046	0.533902853524049	0.314731099463593	1.44784067613046	11.8109493412157
TIMP1	1.6592517400593	0.522065016514411	0.314638824182129	1.43600922437654	11.8109493412157
PEBP1	1.60354363693509	0.449779698895933	0.2804910876985	1.36583167684495	11.8109493412157
MB	1.61118327438617	0.432575038014228	0.268482825567458	1.34964037487387	11.8109493412157
MSN	1.60501812337806	0.420993002321453	0.262297974203179	1.33884876298233	11.8109493412157
TNC	1.70232917001676	0.396352386631694	0.232829463074871	1.31617596938473	11.8109493412157
OLA1	1.50852193069012	1.06326546124103	0.704839246688711	2.08965599481278	13.8535239136661
CSTA	1.54804477082149	0.915587454988835	0.591447658521507	1.8863370182689	13.8535239136661
S100P	1.55162596490678	0.883341381768064	0.569300463994963	1.84464267794322	13.8535239136661
CFL1	1.5054150497309	0.778184008086345	0.516923228730474	1.71497079473161	13.8535239136661
LGALSL	1.58182774882353	0.769570816273665	0.486507343701631	1.70476256255818	13.8535239136661
PARK7	1.59559496958413	0.6761471286672	0.423758623934135	1.59786677795293	13.8535239136661
TMSB4X	1.58267953885897	0.643648847250127	0.406682990110659	1.56227545537614	13.8535239136661
TPM4	1.55118167529707	0.610189733142391	0.393370900945909	1.52645994507619	13.8535239136661
SELP	1.58205174849266	0.597149241926996	0.377452407922778	1.51272447542562	13.8535239136661
S100A6	1.52890657321441	0.567523469587742	0.371195650231634	1.48197742334313	13.8535239136661
YWHAH	1.57321837152058	0.535843945379757	0.340603666394921	1.44979000232307	13.8535239136661
PPIA	1.59206095221269	0.489861728646291	0.307690310452918	1.40431027682212	13.8535239136661
TUBB1	1.53322029134252	0.489631596495693	0.319348497577579	1.4040862855	13.8535239136661
TALDO1	1.5260028195696	0.415721334766548	0.272425010907778	1.33396548132717	13.8535239136661
SERPINE1	1.51837208358373	0.331109306685047	0.218068621166657	1.25798027988199	13.8535239136661
PM20D1	1.44063575579574	1.1321801855815	0.78588927216799	2.19189727309065	16.6009454629309
PDIA6	1.48883832032734	0.896657009684477	0.602252774826039	1.86174697015978	16.6009454629309
LY6G6F	1.40734627601449	0.83183072540182	0.591063293788301	1.77994260965152	16.6009454629309
HBB	1.48814678521403	0.556195701801462	0.373750565016655	1.47038678105161	16.6009454629309
ARPC5	1.49309340912355	0.529673279897578	0.354748923718376	1.44360223295131	16.6009454629309
STOM	1.46922701121432	0.472491469380316	0.321591875029441	1.38750355644614	16.6009454629309
MMP19	1.41814229835545	0.457868979394421	0.322865328765237	1.37351149017207	16.6009454629309
ADGRF5	1.4560009745209	0.42931766290333	0.294860834859399	1.34659653988475	16.6009454629309
SPANXN4	1.41492327417312	0.3996038480546	0.282420860090897	1.31914563472041	16.6009454629309
ROBO4	1.48180971656295	0.359824093240881	0.242827462405559	1.28326941991462	16.6009454629309
LDHB	1.44199982028891	0.291524753919552	0.202166983530652	1.22393314346079	16.6009454629309
MNDA	1.35595254514282	1.4428181072342	1.06406239097566	2.71851371618934	18.7901466792068
RNASE3	1.36853591014282	1.145453891203	0.83699220657166	2.21215717147654	18.7901466792068
FBP1	1.31909207252225	1.11379284438317	0.844363231031689	2.16413851953656	18.7901466792068
ITGA1	1.31237912612551	1.10609098316156	0.842813605567652	2.15261599941643	18.7901466792068
RAB35	1.33844202773896	1.00121305300593	0.748043644966296	2.00168235572551	18.7901466792068
ADAMDEC1	1.36772951332424	0.98205462669566	0.718018158655358	1.97527651401646	18.7901466792068
TREH	1.29624969239202	0.979130652742707	0.755356516949968	1.97127718777258	18.7901466792068
PKHD1L1	1.40313459165766	0.95173195169296	0.678289849991216	1.93419325867498	18.7901466792068
ATIC	1.37096535480415	0.941238979669015	0.6865519805958	1.92017656930437	18.7901466792068
TCN2	1.28944009567001	0.878472592884032	0.681282206000863	1.83842789396875	18.7901466792068
LASP1	1.36787280507042	0.811794410329284	0.59347214691317	1.75539342698404	18.7901466792068
G6PD	1.38866664691658	0.721423433236248	0.519508000597631	1.64880802661449	18.7901466792068
PDLIM1	1.33820816809125	0.684993980145785	0.511874009200547	1.6076952731307	18.7901466792068
RSU1	1.29621173385842	0.630760176458578	0.486618165830825	1.5483806423345	18.7901466792068
MPO	1.36111454397351	0.597861135728211	0.439243808227094	1.51347110925093	18.7901466792068
PAICS	1.39295126162499	0.596202273813633	0.428013736186372	1.51173186661635	18.7901466792068
ALAD	1.34618653906051	0.5730344764776	0.42567241600671	1.48764931277184	18.7901466792068
TPM3	1.33786685308641	0.546500239810591	0.408486269429455	1.46053834966166	18.7901466792068
S100A4	1.38502957365715	0.488890121181244	0.352981720015074	1.40336483862445	18.7901466792068
SERPINB1	1.30342632574846	0.441100683564592	0.338416276279599	1.3576397242531	18.7901466792068
VCL	1.30149608279996	0.398186667539902	0.305945344593944	1.31785045484211	18.7901466792068
PSAP	1.30040477503052	0.397540609254959	0.305705282607585	1.31726043576465	18.7901466792068
PPIB	1.2885887230733	0.392970092156229	0.304961610419026	1.31309390399946	18.7901466792068
CDH2	1.38671780656219	0.35167993134994	0.253605982187384	1.27604564072315	18.7901466792068
PARVB	1.26880098037958	1.29016604705568	1.01683878481061	2.445562011265	22.4369185676055
PCSK6	1.26365908276028	1.10644868394633	0.875591129792267	2.15314978367024	22.4369185676055
BIN2	1.24310952026856	1.07966450346519	0.868519214004525	2.1135445224092	22.4369185676055
XYLT2	1.17253824648374	0.872737833969707	0.744315024765217	1.83113458947347	22.4369185676055
GLO1	1.17830905839673	0.845357299349592	0.71743257282587	1.79670966564953	22.4369185676055
SPTBN5	1.27785913720412	0.764425837327309	0.598208218004237	1.69869381886233	22.4369185676055
H4C1	1.21728001340748	0.667563127735457	0.548405560251315	1.58838773690148	22.4369185676055
ACP1	1.17272960793498	0.665829382843876	0.567760358686869	1.58648005371308	22.4369185676055
DBH	1.28073919377899	0.622711030937859	0.486212207733308	1.53976590541193	22.4369185676055
IGKC	1.19981621375647	0.55863106552121	0.465597196567471	1.47287098640321	22.4369185676055
WDR1	1.19177051566625	0.525941639176407	0.441311168771768	1.43987307066911	22.4369185676055
UBA1	1.25209846777192	0.517692897051392	0.413460211298407	1.4316639539744	22.4369185676055
PFN1	1.282588312716	0.516317137223371	0.402558741651107	1.43029936417808	22.4369185676055
ARHGDIB	1.25793841851816	0.495497588208485	0.393896538108897	1.40980691633128	22.4369185676055
SH3BGRL3	1.26068494957019	0.486632929426511	0.38600677321675	1.40117089830079	22.4369185676055
ACTN1	1.22089780511585	0.42575013944365	0.348718899861773	1.34327076432259	22.4369185676055
VWF	1.27208529978089	0.390472351345856	0.306954534741587	1.31082250869962	22.4369185676055
BASP1	1.21445318469006	0.384396664082415	0.316518305463143	1.30531378993136	22.4369185676055
CAP1	1.20968572761647	0.367362491243972	0.30368424034217	1.28999233313438	22.4369185676055
GSTP1	1.2198075445637	0.365463713698238	0.299607684283473	1.28829564933007	22.4369185676055
MMRN1	1.25866257858847	0.355247005044729	0.282241651645132	1.27920457623299	22.4369185676055
PSMA4	1.18160249727487	0.344968220856281	0.291949468329562	1.27012300443884	22.4369185676055
CNTN3	1.17647155040977	0.285340100781294	0.242538887304083	1.21869752544426	22.4369185676055
PDIA3	1.27005323627236	0.250517191299618	0.197249362581755	1.1896335099186	22.4369185676055
P4HB	1.28167260146229	0.223790902018296	0.174608477830428	1.16779812673545	22.4369185676055
FEN1	1.10172090724983	1.318287936693	1.19657158906403	2.49370003779257	24.9651046859422
DBNL	1.1333297672227	1.10250424926942	0.972800927986893	2.14727095355234	24.9651046859422
HMGB2	1.16418921331621	1.07924465933599	0.927035439764772	2.11292954132863	24.9651046859422
MAN1C1	1.13237946286522	0.92462423454748	0.81653214745518	1.89818977355046	24.9651046859422
PNLIP	1.09343229519707	0.81538146285521	0.745708231261134	1.75976338920178	24.9651046859422
SAA2	1.05940885101838	0.814010245704049	0.768362700501855	1.75809160736059	24.9651046859422
PYGL	1.05216625954266	0.733270593755837	0.696915137798247	1.66240349650724	24.9651046859422
AZU1	1.14293724356279	0.723460846374513	0.632983875929463	1.65113816306552	24.9651046859422
GDI1	1.16158519455322	0.695689902915419	0.598914230465032	1.61965877566048	24.9651046859422
CALD1	1.1059759977438	0.632567864789896	0.571954424038443	1.55032197007982	24.9651046859422
VASP	1.04702791955146	0.599440530405811	0.57251628080998	1.51512889350597	24.9651046859422
ANXA7	1.08982053082912	0.594252461330155	0.545275524290276	1.50969013039909	24.9651046859422
YWHAG	1.11147236183483	0.533376727310173	0.479883032295711	1.44731276965648	24.9651046859422
APLP2	1.15555993869472	0.498068062764492	0.431018804032869	1.41232103260738	24.9651046859422
CLIC1	1.16233685794447	0.454340221780466	0.390885154054172	1.37015605723344	24.9651046859422
PNP	1.1363849052295	0.44389842633923	0.390623304037626	1.36027507819211	24.9651046859422
LTF	1.05722949426386	0.443694876161489	0.419676975121122	1.3600831702045	24.9651046859422
ASGR2	1.11117219403898	0.405624652794293	0.365042119457555	1.32466233367379	24.9651046859422
TLN1	1.16294016094897	0.394703252595702	0.339401171143337	1.31467231793423	24.9651046859422
PKM	1.09181190944611	0.386445727036223	0.353948994046304	1.30716904719204	24.9651046859422
FTH1	1.07654921249467	0.368458030697086	0.342258418306083	1.29097228674625	24.9651046859422
MYH9	1.12293657397604	0.368133425903601	0.327831005272302	1.29068185208012	24.9651046859422
ARPC4	1.06764066941524	0.344889977517418	0.32303937775836	1.27005412226554	24.9651046859422
FLNA	1.16361480701173	0.337922970355528	0.290407932521368	1.26393561148761	24.9651046859422
CDHR5	1.08290247320165	0.323797656220437	0.299009065205213	1.25162090147965	24.9651046859422
SPARCL1	1.04963305910888	0.27153233996518	0.258692633210034	1.20708924135005	24.9651046859422
HEXB	1.04710947926948	0.225019427298836	0.214895798150755	1.16879298739525	24.9651046859422
DPCD	0.967682694133236	0.835340508484224	0.863238036133785	1.78427811892087	29.2731487325431
ENO2	0.988069896899656	0.75646726483606	0.765600963261492	1.68934883813323	29.2731487325431
HTRA1	0.976226049766124	0.63440774125728	0.649857419200467	1.55230036498866	29.2731487325431
DSC2	0.995673694442547	0.622329564473121	0.625033651031173	1.53935882602729	29.2731487325431
ANGPTL8	0.977521407126302	0.622263822909469	0.63657309023931	1.53928868123047	29.2731487325431
PSMA3	1.03884381629214	0.605542356836353	0.582900285239858	1.52155064700713	29.2731487325431
CHGA	1.00544573375661	0.513616332549521	0.510834464064523	1.42762426963809	29.2731487325431
ANXA1	1.01707606627381	0.493463296162698	0.485178358360712	1.40782039952611	29.2731487325431
GAPDH	1.02328683781589	0.467087123149987	0.456457667477618	1.38231568089889	29.2731487325431
DBI	1.00180388172996	0.463481562218561	0.462647001744693	1.37886533244606	29.2731487325431
MYL6	0.962453026968938	0.432237268879467	0.449099599427429	1.34932442903065	29.2731487325431
HBA1	1.00654620638457	0.414726283185265	0.412029055948586	1.33304573961036	29.2731487325431
ALDH1A1	0.94880510786253	0.392052375852588	0.413206434707971	1.31225889420315	29.2731487325431
RAB7A	1.01591189370841	0.386625697657582	0.380570106573193	1.30733212164158	29.2731487325431
ARG1	0.980764283310622	0.381396439677971	0.388876762916515	1.3026020837816	29.2731487325431
S100A9	1.04443365178444	0.353211352123393	0.338184576416053	1.27740088232698	29.2731487325431
CEACAM1	0.974115256350766	0.343600538165921	0.352730886746522	1.26891949152955	29.2731487325431
CD84	1.04274280465813	0.322464295456742	0.309246243672199	1.25046466873652	29.2731487325431
CHIT1	0.981359844828725	0.319818590739809	0.325893292277132	1.2481735895459	29.2731487325431
ACTBL2	0.948461682718624	0.313277785564662	0.33030094022006	1.24252750280278	29.2731487325431
HEXA	0.992199937579003	0.311246650101081	0.313693478816913	1.24077940921409	29.2731487325431
PSMB1	1.03650979545009	0.294180861010126	0.283818698387102	1.22618856946276	29.2731487325431
CAPZB	0.984860248528452	0.291899044125632	0.296386258417657	1.22425071966766	29.2731487325431
MGAT1	1.00193552691824	0.269438918340349	0.268918419500595	1.20533896553036	29.2731487325431
COL18A1	0.976307679276265	0.244301466908595	0.250229996234072	1.18451910421738	29.2731487325431
STAB1	0.987100325606402	0.240414802376725	0.243556603255126	1.18133226819357	29.2731487325431
FSTL1	0.995548605437157	0.239607889467703	0.240679247762582	1.18067172268405	29.2731487325431
SERPINA11	1.00051624485932	0.225677408573237	0.225560963885168	1.16932616958287	29.2731487325431
SPON1	0.940459084703158	0.697985588442709	0.742175390504115	1.62223810600087	30.7992526009707
FABP5	0.894663212169732	0.657683398068757	0.735118410059297	1.57754744818942	30.7992526009707
HLA-A	0.899743505954733	0.621665394327458	0.690936239287216	1.53865031810026	30.7992526009707
SEMA4A	0.928369286711782	0.588409536710129	0.633809783598329	1.50358823990521	30.7992526009707
GMFG	0.888853381677487	0.584123371202127	0.657165043462782	1.4991277932895	30.7992526009707
SDC4	0.914565687143336	0.441411769465587	0.48264632674373	1.35793250138386	30.7992526009707
DPM3	0.928153809609809	0.407240560193267	0.438764088426754	1.32614686839308	30.7992526009707
FCN2	0.90381501566072	0.374609500705569	0.414475854256213	1.29648858207097	30.7992526009707
PGM1	0.928768952418237	0.266779069758194	0.28723943566759	1.20311876968299	30.7992526009707
AHCY	0.903477268184529	0.261057061664832	0.288947017105818	1.19835641795344	30.7992526009707
HSP90AA1	0.908443772906274	0.253652046997187	0.279216011559757	1.19222129456994	30.7992526009707
GALNT2	0.947315152505204	0.245637067726291	0.25929815128228	1.18561620178026	30.7992526009707
ERAP2	0.848470046055191	0.67280633973864	0.792964162808967	1.59417094507863	34.1847406109938
KCNA7	0.850724857815728	0.58578736043502	0.688574402232766	1.50085786899711	34.1847406109938
ARPC3	0.855216153353324	0.305355187686491	0.357050304170689	1.23572283135782	34.1847406109938
GPI	0.869075660877937	0.293741704572003	0.337993247072719	1.22581537440787	34.1847406109938
ACTR3	0.874589073042235	0.261403042990946	0.298886701250065	1.19864383743558	34.1847406109938
VSIG4	0.872734179173477	0.249201714667423	0.285541371719198	1.18854927396649	34.1847406109938
TKT	0.854969946728608	0.20514119361362	0.239939654485584	1.15279916337508	34.1847406109938
CALR	0.878936356009762	0.185185008855539	0.210692170814564	1.1369627661357	34.1847406109938
SELENOP	0.861331808728717	0.179309215625317	0.208176702413868	1.1323415730685	34.1847406109938
BARHL1	0.836903915958405	0.178700747584953	0.21352600242085	1.13186409975319	34.1847406109938
RNPEP	0.830501452248458	0.521917646539478	0.62843676567508	1.43586254484335	35.9828677233605
ATF6	0.783537033018785	0.511264188176652	0.652508007447805	1.42529859276932	35.9828677233605
SDC1	0.816512708295417	0.423288679978777	0.518410400326102	1.34098089194645	35.9828677233605
CSTB	0.807431276500799	0.37273051996484	0.461625070532515	1.29480112123555	35.9828677233605
PRDX5	0.779838299332879	0.312881786827962	0.401213670956684	1.24218649393753	35.9828677233605
S100A8	0.796374231174774	0.302948451147033	0.380409660794948	1.23366308907758	35.9828677233605
PSMA7	0.783077230213778	0.218052980202797	0.278456545267278	1.16316275568038	35.9828677233605
PSMA1	0.785521736846428	0.203888498636005	0.259558060677658	1.15179862001509	35.9828677233605
NRP2	0.804060178165189	0.195957828120173	0.243710400591329	1.14548441346937	35.9828677233605
LCAT	0.779449590989999	0.191860628564662	0.246148860404141	1.14223589591397	35.9828677233605
NRP1	0.808444048240397	0.185168517663552	0.229043083521459	1.13694976978958	35.9828677233605
F8	0.774212010960612	0.591009479037233	0.763369039320291	1.5063003635489	38.9097622294583
ANGPT1	0.754275439768783	0.559350208694871	0.741572878027601	1.47360535445846	38.9097622294583
ECI1	0.74185557003534	0.487707375384639	0.657415533540317	1.40221480786465	38.9097622294583
PRPF8	0.733793579759195	0.458768096702997	0.625200477842213	1.37436775765882	38.9097622294583
ANXA5	0.760881821857457	0.362585931211113	0.47653383323835	1.2857284127689	38.9097622294583
ITSN1	0.732551680925009	0.303386113724684	0.414149774854919	1.23403739553739	38.9097622294583
ILK	0.757502787239041	0.287785511296184	0.379913468497072	1.22076500530868	38.9097622294583
MERTK	0.712981676465854	0.243154956517255	0.341039559000364	1.18357814029961	38.9097622294583
GSTO1	0.73466184822568	0.226866531466184	0.308804019174402	1.17029036899799	38.9097622294583
SDCBP	0.726319082650784	0.224251485201	0.30875064494047	1.16817100806489	38.9097622294583
VIM	0.768662169065112	0.222303249371778	0.289208001015785	1.16659455804997	38.9097622294583
ART3	0.71568093405144	0.218609980388104	0.305457320415904	1.163611919874	38.9097622294583
IL1R2	0.72314746957497	0.203495562985818	0.281402579069277	1.15148495628216	38.9097622294583
ST3GAL6	0.756296676406924	0.200142339098729	0.264634693424255	1.14881169340192	38.9097622294583
GP1BA	0.758100640354292	0.179579673168288	0.236881046669955	1.13255386951277	38.9097622294583
TGFB1	0.756065897248162	0.166706907142229	0.220492562551742	1.12249335709971	38.9097622294583
SPARC	0.76865807263734	0.164806365573966	0.214407903124597	1.12101560840362	38.9097622294583
PTPRJ	0.76428709600537	0.151760353219881	0.198564589161682	1.11092417716816	38.9097622294583
BLVRA	0.666124255950168	0.504187368336563	0.75689687597006	1.4183242269239	41.0041198366521
RETN	0.679604333680527	0.491353220464022	0.722998951173553	1.40576283629012	41.0041198366521
SCGB1A1	0.703968904422587	0.362085909577036	0.514349294837147	1.28528287119077	41.0041198366521
LILRB5	0.664995275885164	0.353354733543785	0.531364276345333	1.27752784239091	41.0041198366521
TUBA4A	0.665766606729349	0.333683863971611	0.50120246434538	1.26022720925234	41.0041198366521
FGG	0.691639152100205	0.283596271426589	0.410035016909369	1.21722533861386	41.0041198366521
MRC1	0.66396298445771	0.278995857739499	0.420197909025559	1.21335007647758	41.0041198366521
APOL1	0.664750081595727	0.206077272828406	0.31000714183249	1.15354738906828	41.0041198366521
CTSA	0.673662929963499	0.19893065131348	0.295297013484561	1.14784723683619	41.0041198366521
ADGRL4	0.661369220537341	0.197404156111258	0.298477990782325	1.14663335822917	41.0041198366521
VCAN	0.711798750800305	0.168388856757876	0.236568070073948	1.12380276635339	41.0041198366521
PTPRS	0.67168820629893	0.164910162898368	0.245515942295666	1.12109626481636	41.0041198366521
CD163	0.618203613811119	0.471753817604037	0.76310427028363	1.38679430548069	43.9882151746559
HSPB1	0.640160249492942	0.390815987872857	0.61049711877989	1.3111347716048	43.9882151746559
SERPINA1	0.652023766972676	0.225934211006646	0.346512232300443	1.16953433036847	43.9882151746559
PSMB4	0.638481862772397	0.212325100556258	0.332546800365333	1.1585538482415	43.9882151746559
FERMT3	0.625218227902038	0.210410628321876	0.336539497621371	1.1570174541357	43.9882151746559
LGALS3BP	0.655059253109383	0.20880991855217	0.31876493242559	1.15573442340482	43.9882151746559
PSMA6	0.646874505459015	0.196302594345347	0.303463179780216	1.14575818687128	43.9882151746559
HSP90B1	0.620789449131786	0.157410800807092	0.25356552213837	1.11528374545828	43.9882151746559
IGFBP4	0.652067735020275	0.147131277377708	0.225638027272019	1.10736534410471	43.9882151746559
AZGP1	0.635857301939376	0.129753506524668	0.204060732068214	1.09410675030571	43.9882151746559
EHD3	0.605880448256697	0.513885644423167	0.848163438681298	1.42789079308475	44.949486515822
CPA1	0.602520948009473	0.497565931787042	0.825806859381126	1.41182955885775	44.949486515822
RNASET2	0.575100874068295	0.433689720189633	0.754110695610126	1.3506835623548	44.949486515822
CAPZA1	0.553488937134915	0.415292899436837	0.75031833804405	1.33356939409353	44.949486515822
PSMB2	0.583646737890348	0.244434582708442	0.418805703587029	1.18462840346507	44.949486515822
AGRN	0.560936308082537	0.194018192459465	0.345882749367183	1.1439453983238	44.949486515822
MSLN	0.579986370820568	0.181400465422449	0.312766772718819	1.13398414208962	44.949486515822
PODXL	0.570673199691419	0.129460682259815	0.226856075122887	1.09388470165092	44.949486515822
LAMB1	0.601555736723583	0.12380349462706	0.205805525688051	1.08960369029742	44.949486515822
BCHE	0.577362654073087	0.121903310908241	0.211138198926198	1.08816951035514	44.949486515822
GSR	0.580397573365193	0.117993084121601	0.20329699767259	1.08522416960678	44.949486515822
HSPA5	0.563633969191137	0.0882291650760507	0.156536280456388	1.06306452356632	44.949486515822
MPIG6B	0.495129446278935	0.588074155596787	1.18771799984098	1.50323874366787	48.6180273196583
PIWIL2	0.546062796796404	0.429732992232768	0.786966251416303	1.3469842597659	48.6180273196583
DSP	0.53659731266497	0.399661494441025	0.744807111418684	1.31919834544314	48.6180273196583
YWHAB	0.530608647139802	0.380193887378304	0.716524107603042	1.30151675776625	48.6180273196583
CHI3L1	0.508066610337957	0.266408005908543	0.524356453440885	1.20280936508762	48.6180273196583
VAT1	0.517067446450399	0.259311402015674	0.501504018084707	1.19690728471108	48.6180273196583
FTL	0.484912554775532	0.232890625835051	0.480273450422121	1.17518723128501	48.6180273196583
ESD	0.492847121998427	0.20871256710139	0.423483384168075	1.15565643836735	48.6180273196583
OLFM2	0.523138894789546	0.189840581847426	0.362887530899029	1.14063766816491	48.6180273196583
LTBP2	0.52373712062563	0.168712739668814	0.322132484073838	1.12405508674028	48.6180273196583
BTD	0.533738095414627	0.168705782266333	0.31608345687837	1.1240496659933	48.6180273196583
TFRC	0.476844985775808	0.162134758930055	0.340015652395438	1.11894161399811	48.6180273196583
B3GNT2	0.542864123662897	0.143802690417898	0.264896286473326	1.10481337512911	48.6180273196583
CTSZ	0.505153230991442	0.131066301757148	0.259458504303555	1.09510279714064	48.6180273196583
COLEC11	0.512813060220122	0.130437881529332	0.254357565451516	1.09462588769747	48.6180273196583
PTPRF	0.536971111844882	0.122729778031815	0.228559368138352	1.08879306138103	48.6180273196583
DAG1	0.488434943483054	0.122337823615782	0.250469024069786	1.08849729597632	48.6180273196583
PRCP	0.530286323151236	0.119323353155677	0.225016840801391	1.08622528615724	48.6180273196583
ATF6B	0.50478291421131	0.117866190992249	0.233498772787124	1.08512872224533	48.6180273196583
C5	0.553084221917743	0.108803658361456	0.196721681888148	1.07833366733969	48.6180273196583
EXT2	0.52220728730845	0.108668489178786	0.208094547548126	1.07823264068584	48.6180273196583
NRCAM	0.548020112340803	0.107527220745718	0.196210354920056	1.07738002371213	48.6180273196583
C6	0.519586275174866	0.0998866081118628	0.19224258392554	1.07168922738106	48.6180273196583
QSOX1	0.548351986058011	0.0997016299421141	0.181820495734589	1.07155182730834	48.6180273196583
NID1	0.490873195875314	0.0978674410238209	0.199374180228574	1.07019036173574	48.6180273196583
VCAM1	0.473117624059713	0.0909204412747329	0.192173017133806	1.06504946865594	48.6180273196583
SGSM2	0.451467200666603	0.371524432603461	0.82292674208646	1.29371912494275	51.42684192321
ARSG	0.442807134380625	0.342509393261042	0.773495652323051	1.26796014008176	51.42684192321
LGALS1	0.400972776197427	0.28611883276491	0.713561742216717	1.2193555265427	51.42684192321
PTK7	0.446317783761735	0.284791397451418	0.638091081764854	1.21823410370731	51.42684192321
GNAI2	0.408539143074159	0.228061196662379	0.558235852129795	1.1712598630103	51.42684192321
TREML1	0.461866122479525	0.164085164270521	0.355265641458245	1.12045535426105	51.42684192321
GBP1	0.401531595406779	0.154513970063467	0.384811486396069	1.1130465804846	51.42684192321
CTSH	0.405381376917865	0.152720707855664	0.376733408467867	1.11166392903946	51.42684192321
ICAM3	0.404237383489699	0.140038234743574	0.346425740080378	1.10193431928873	51.42684192321
DKK3	0.411070114238586	0.138728282363106	0.337480827620048	1.10093422827237	51.42684192321
LTBP1	0.468693935721895	0.137466486594668	0.293296917492519	1.09997176094276	51.42684192321
CNTN4	0.436276638016999	0.131701152698056	0.301875326849211	1.09558479784732	51.42684192321
PLXND1	0.420327879834839	0.130738851598574	0.311040161432893	1.09485426860029	51.42684192321
EXOSC8	0.454882814990511	0.126560415509427	0.278226416427861	1.09168786132065	51.42684192321
PTGDS	0.436822902601257	0.124212119093293	0.28435349509748	1.08991234997511	51.42684192321
C9	0.452734594420415	0.119792267342007	0.264597114553093	1.08657839559223	51.42684192321
LCN2	0.418157364953923	0.116456329389287	0.278498812049189	1.08406880730278	51.42684192321
ADAMTSL2	0.425226264429027	0.116202380183209	0.273271878770799	1.08387800177772	51.42684192321
CALU	0.419068469438138	0.109007586657604	0.260118798256894	1.07848610308241	51.42684192321
F13A1	0.464642524933207	0.101230787942329	0.2178681082987	1.0726882010373	51.42684192321
HABP2	0.449006807840726	0.0975510591626794	0.217259643861086	1.06995569558287	51.42684192321
IGF2R	0.421654238841811	0.0876617915112359	0.207899704155763	1.06264653077889	51.42684192321
NIF3L1	0.412151028071777	0.0876461235244346	0.212655355815759	1.06263499026551	51.42684192321
HEG1	0.409182066842534	0.0813836495845521	0.198893490647211	1.05803228411105	51.42684192321
SERPINC1	0.411261111359094	0.0657953382627454	0.159984341931362	1.04666179126152	51.42684192321
FBN1	0.389271348180317	0.301685016484524	0.774999284932675	1.23258318627653	54.1635086825002
SHH	0.373589771166167	0.28327442119866	0.758249939002384	1.21695381861444	54.1635086825002
SLC38A10	0.393987920012685	0.208102983856415	0.52819635650178	1.15516824095012	54.1635086825002
MED23	0.362514450801016	0.187137229956642	0.516220055623001	1.13850231889983	54.1635086825002
OBSCN	0.368271810240634	0.176536117032759	0.479363644253433	1.13016711569848	54.1635086825002
TF	0.352648184630977	0.169818952645917	0.481553457658151	1.12491730718705	54.1635086825002
CFP	0.387061722417135	0.150395398987433	0.388556631351297	1.10987361310881	54.1635086825002
ACTN4	0.376470027325499	0.137783141698339	0.365987015426358	1.1002132186938	54.1635086825002
CA3	0.378399135449452	0.137460237258178	0.363267841758959	1.09996699619443	54.1635086825002
SMPDL3A	0.386669328307178	0.124704406527185	0.322509176181972	1.09028432166144	54.1635086825002
THBS1	0.361844592655068	0.106068244283904	0.29313204186808	1.0762910357329	54.1635086825002
IGDCC4	0.360393622528571	0.0896363163842917	0.248717820685591	1.06410190315732	54.1635086825002
SRGN	0.341701419927517	0.085739470576506	0.250919269210802	1.06123154889581	54.1635086825002
PRKCSH	0.35426793817479	0.0765383918884339	0.216046623588813	1.05448486761744	54.1635086825002
ADGRG6	0.339188038112936	0.0739459686031427	0.218008774762634	1.0525917326105	54.1635086825002
TTN	0.345084845597229	0.070132604162028	0.203232929689078	1.04981317192762	54.1635086825002
LCP1	0.338809847631354	0.054251268014184	0.160123055434955	1.03832009455822	54.1635086825002
PTPRK	0.326480599148009	0.198704297872392	0.608625132369074	1.14766715803694	55.8750787087225
CNTFR	0.290770627413851	0.161985040395395	0.557088732916766	1.11882549964152	55.8750787087225
GP2	0.308263263276885	0.143564239086896	0.465719585138969	1.10463078460078	55.8750787087225
LAMB2	0.299299610084156	0.122194164553672	0.40826703556117	1.08838891221472	55.8750787087225
APOF	0.323672739995031	0.110577937328435	0.34163500247235	1.07966065722661	55.8750787087225
DCD	0.325364893528838	0.108408982019757	0.333192007422732	1.07803870924685	55.8750787087225
OIT3	0.318161058162888	0.104379783939267	0.328072154845009	1.07503213369799	55.8750787087225
LRG1	0.316109258042231	0.0916994005745337	0.290087677730347	1.06562467975579	55.8750787087225
PSMA5	0.297215077612652	0.084398579249088	0.283964662651069	1.06024566133569	55.8750787087225
CD58	0.299132937727811	0.0797936192193305	0.266749692713334	1.05686684256065	55.8750787087225
APCS	0.327196234287673	0.0734903354281009	0.224606299605172	1.05225935468282	55.8750787087225
OAF	0.286701487581492	0.0659212209949391	0.229929818470864	1.04675312199368	55.8750787087225
ERICH3	0.25699918739392	0.202480818258712	0.787865597210453	1.15067532401655	58.4919600173837
EIF4ENIF1	0.279057306662218	0.189298787368546	0.678350943871472	1.14020938973683	58.4919600173837
PECAM1	0.264234338945313	0.120723107494156	0.456878950616412	1.08727969221614	58.4919600173837
KRT2	0.229516236702751	0.104754465716148	0.456414183244982	1.07531136614007	58.4919600173837
IL1RAP	0.267518772692899	0.102894425689557	0.38462506632264	1.07392588042127	58.4919600173837
SERPINA5	0.254391537490125	0.0904976227848291	0.355741482903464	1.06473737454565	58.4919600173837
IDH1	0.241875625713816	0.0831784317004107	0.343889267283286	1.05934934630538	58.4919600173837
FCGBP	0.274119206001065	0.0790626966123629	0.288424506132765	1.056331530389	58.4919600173837
RBP4	0.254190312466634	0.0780122450642118	0.306904871028285	1.05556267682722	58.4919600173837
C8G	0.23286091912159	0.0707931168395071	0.304014589938734	1.05029392055955	58.4919600173837
EXT1	0.23223170260124	0.0636406198603083	0.274039328599267	1.04509972995345	58.4919600173837
AMBP	0.262539667632249	0.0607173597123811	0.231269279267278	1.04298424109521	58.4919600173837
DSG2	0.276778074053062	0.0589407282570509	0.212953025483338	1.04170063085711	58.4919600173837
PDIA4	0.258672340151006	0.0579972639429069	0.224211308828187	1.04101962339866	58.4919600173837
CST3	0.276059061933405	0.0564583728071746	0.204515556967278	1.03990978264138	58.4919600173837
B4GALT1	0.232852916725922	0.0561335468290842	0.24106868669872	1.03967567101107	58.4919600173837
SERPINA3	0.242629081946767	0.0450893488848862	0.185836539144878	1.03174707540796	58.4919600173837
VTN	0.230391076444608	0.0393893324495522	0.170967265995749	1.02767873616423	58.4919600173837
C1QB	-1.65041166112891	-0.300136778208664	0.181855706232325	0.812175392444601	59.8961180973209
ENPP2	-1.99140426210517	-0.321499473950032	0.161443600411986	0.800237713225633	59.8961180973209
IGFALS	-1.67565101742436	-0.344454002939266	0.205564284780924	0.78760599464113	59.8961180973209
PCYOX1	-1.82920431099725	-0.376045597741365	0.205578783890112	0.770546754114542	59.8961180973209
CTSF	-1.6517545370884	-0.404627845140041	0.244968508367648	0.755431137224211	59.8961180973209
RTN4RL2	-1.74162693113827	-0.415574476745066	0.238612798938209	0.749720898632051	59.8961180973209
FAM20C	-1.88555700900506	-0.422232867527626	0.223930045875634	0.746268725594261	59.8961180973209
AHSG	-1.90181484643523	-0.443078235440968	0.232976536213016	0.735563483212982	59.8961180973209
EXTL2	-2.22939239566221	-0.454536707097429	0.203883671614667	0.729744477464331	59.8961180973209
NAGLU	-1.93361060372354	-0.48172099058135	0.249130300409867	0.716122851496018	59.8961180973209
IQGAP1	-1.63783018178978	-0.483516991483931	0.295218024957603	0.715231909876867	59.8961180973209
ANTXR1	-1.78467053756527	-0.496459632203129	0.278179989949529	0.708844149243636	59.8961180973209
HRG	-2.02772550771062	-0.554046595915054	0.273235501456305	0.681107018688235	59.8961180973209
PI16	-1.79643783731053	-0.572826267045279	0.318867847886607	0.672298452067358	59.8961180973209
RARRES2	-2.01323720256203	-0.687294183415132	0.341387583410681	0.621017494809537	59.8961180973209
CD44	-2.1618669648804	-0.849215327892445	0.392815719786635	0.555086561785112	59.8961180973209
SFTPB	-1.78769917280223	-1.01677305271776	0.568760711078674	0.494220564419471	59.8961180973209
ITGA2	-2.25862917481931	-1.05852326231199	0.468657393658555	0.480123260744287	59.8961180973209
LECT2	-1.72264277754008	-1.21853808153002	0.707365506892891	0.429717941459777	59.8961180973209
EDEM3	-1.7387775214129	-1.48430438424422	0.853648247671214	0.357420828887192	59.8961180973209
CHAD	-1.69759788982378	-1.50908412846829	0.888952641561626	0.351334186959618	59.8961180973209
HLA-C	-1.95292430235869	-1.64995186058522	0.844862168283969	0.318650789296247	59.8961180973209
MAP3K11	-1.50935038562133	-0.481148010010248	0.31877820722998	0.716407323239383	60.1068715037155
ANTXR2	-1.58906005632799	-0.579706092451914	0.364810688018617	0.669100073371435	60.1068715037155
PDCD1LG2	-1.53372244995071	-0.897235955962564	0.585005426497732	0.536914415089352	60.1068715037155
MRM2	0.188122290410627	0.180458609800134	0.959262240568277	1.13324406830387	60.1512729495287
MYOC	0.210454504328219	0.152645036214837	0.725311328935855	1.11160562203412	60.1512729495287
CASP14	0.181566577370911	0.138613829679739	0.763432519833057	1.10084689181175	60.1512729495287
CTSW	0.200701272587344	0.134121372899157	0.668263689463096	1.09742425921162	60.1512729495287
IGHM	0.220008540336618	0.114337603565042	0.519696205384133	1.08247792442219	60.1512729495287
PGLYRP1	0.15089804750519	0.105542949395383	0.699432173844088	1.07589922232219	60.1512729495287
LILRA3	0.200146381035248	0.0976656791266635	0.487971246951817	1.07004070534007	60.1512729495287
PAFAH1B3	0.180281311090809	0.0916368345875753	0.508299135573833	1.0655784673462	60.1512729495287
CX3CR1	0.125927526849172	0.0906623398972624	0.719956487399707	1.06485894596104	60.1512729495287
CR1	0.126219943534889	0.0904819961372993	0.71685974183857	1.06472584183425	60.1512729495287
CKM	0.209162774984888	0.0864533343660625	0.41333040438151	1.0617567896524	60.1512729495287
CTSC	0.214393357241937	0.0855452265940588	0.399010620919207	1.06108867465006	60.1512729495287
FABP4	0.0999985573709776	0.0706045496732592	0.706055682496782	1.0501566510742	60.1512729495287
MAN1B1	0.08563508971529	0.0703396355791526	0.821388005933198	1.04996383433242	60.1512729495287
UGP2	0.212061922805284	0.0702844287933466	0.331433516510563	1.04992365673575	60.1512729495287
CETP	0.219558479256041	0.0619473857221742	0.282145266865023	1.04387385723426	60.1512729495287
ENDOD1	0.186673430714169	0.0617346305759678	0.330709251658286	1.04371992784947	60.1512729495287
CFHR5	0.185463499601186	0.0591251827238608	0.318796867583117	1.04183382506161	60.1512729495287
ICAM1	0.201597414136526	0.0567012005637491	0.281259562810413	1.04008483017742	60.1512729495287
CTSD	0.19930880087651	0.0558382719069819	0.280159589849616	1.03946290342642	60.1512729495287
APOC3	0.182013503612877	0.054857809001394	0.301394170830703	1.0387567191278	60.1512729495287
MET	0.221516529916697	0.0533708919630751	0.240934127954901	1.0376866735884	60.1512729495287
NCAM2	0.196043665724684	0.0532645466848081	0.271697361339951	1.03761018548259	60.1512729495287
SOD2	0.176240707511591	0.0517223942886673	0.29347586615462	1.03650163650969	60.1512729495287
PGAM1	0.149925811141347	0.0510741602001854	0.340662890608166	1.03603601851802	60.1512729495287
SIAE	0.0666945474853342	0.0508141402475273	0.761893470507481	1.03584930839985	60.1512729495287
CLEC11A	0.169803272848954	0.0505089795793641	0.297455866026172	1.03563022742328	60.1512729495287
CAPN1	0.176855772906162	0.0490287873762139	0.27722469315281	1.03456822497212	60.1512729495287
NME3	0.135224874910458	0.0450717130077667	0.333309334082296	1.03173446314209	60.1512729495287
PTPRM	0.193144284374271	0.0409628865430189	0.212084383836293	1.02880024157633	60.1512729495287
HGFAC	0.208764730638446	0.039251414338672	0.188017459743477	1.02758049729094	60.1512729495287
EPHA1	0.147904716265724	0.0366635411716469	0.247886220921972	1.02573889924208	60.1512729495287
MAN1A1	0.211592920122638	0.0346372329612379	0.16369750434543	1.02429922963361	60.1512729495287
MCAM	0.164545057639835	0.0331994246484637	0.201764945873564	1.02327890844969	60.1512729495287
VASN	0.179026482000763	0.0329340433925438	0.183961853154236	1.02309069537672	60.1512729495287
SAA1	0.0499815521430613	0.032264062000122	0.645519408996606	1.02261568674811	60.1512729495287
CDH13	0.159642339407838	0.0306921012014243	0.192255396126558	1.02150205131471	60.1512729495287
IGFBP2	0.089522536474156	0.0265806495583849	0.29691573323616	1.01859507694542	60.1512729495287
C4BPB	0.0719551856658914	0.0215828347174973	0.299948287503734	1.01507254315951	60.1512729495287
C4B	0.076564503524951	0.0203541826735041	0.265843592479784	1.01420843813241	60.1512729495287
RGMA	0.0354497853745732	0.0200491314460507	0.565564254739641	1.01399401109592	60.1512729495287
AGT	0.114203716111079	0.0191001114463454	0.167245971468807	1.01332721448783	60.1512729495287
SERPING1	0.121320973032128	0.0190041171496382	0.156643296494215	1.01325979178629	60.1512729495287
KRT10	0.0423480533821706	0.0182010617164305	0.429796891776225	1.01269593225136	60.1512729495287
SLC3A2	0.0960988892201448	0.0168026584256982	0.174847582131843	1.01171480237595	60.1512729495287
H6PD	0.0586416928157913	0.0129712685623389	0.221195329457575	1.00903153866544	60.1512729495287
CDH6	0.0366901051947865	0.0128658433171918	0.350662481039164	1.00895780616645	60.1512729495287
CST6	0.0383116414890599	0.0107059013080129	0.279442511255227	1.0074483674199	60.1512729495287
LTA4H	0.0388777442074164	0.00942256821313947	0.242364067289223	1.00655260156055	60.1512729495287
APOH	0.0387640443725787	0.0083300988464714	0.21489240819165	1.0057906861073	60.1512729495287
REC8	0.0322167001609783	0.0082062624456718	0.254720762979054	1.00570435590618	60.1512729495287
MAN2A1	0.0411249940825402	0.00803845928406055	0.195464083664715	1.00558738693373	60.1512729495287
SERPINF2	0.0419170744666949	0.00769562993875894	0.183591771054382	1.00534845639199	60.1512729495287
ORM1	0.014997015111216	0.00769317341100262	0.512980306677762	1.00534674455115	60.1512729495287
PVR	0.0319117856424356	0.00665244711009549	0.208463643640462	1.00462177255439	60.1512729495287
HYOU1	0.00185552740452002	0.000352076367304832	0.189744633491903	1.0002440705217	60.1512729495287
RNASE2	0.000556225920703295	0.000153759490984839	0.27643352325333	1.00010658363729	60.1512729495287
APOB	-1.36103845885729	-0.269219223731106	0.197804273625845	0.829768489110615	60.4269913771254
F12	-1.41594406678235	-0.293326930339898	0.20715996996016	0.816018106645717	60.4269913771254
COL6A1	-1.37730243881805	-0.302977952590856	0.219979246425252	0.810577507116763	60.4269913771254
FBLN1	-1.48191450737151	-0.32535054274453	0.219547444286519	0.798104441201945	60.4269913771254
FGFR1	-1.40095578505515	-0.345744467696864	0.246791848383175	0.786901810236353	60.4269913771254
C1QC	-1.35839220484848	-0.389938706451769	0.287058998910601	0.763162027073783	60.4269913771254
FETUB	-1.44156370811154	-0.400886639274812	0.278091517578489	0.757392668234552	60.4269913771254
APOC1	-1.41302660996908	-0.40308756070425	0.285265371409439	0.756238099302101	60.4269913771254
PDGFRB	-1.4896735956945	-0.44776680960374	0.300580483468251	0.733176876256846	60.4269913771254
PEBP4	-1.37368388461265	-0.589955804991479	0.429469844991182	0.664363258605114	60.4269913771254
DSC3	-1.40626858403725	-0.595200411347003	0.423248032490525	0.661952493970945	60.4269913771254
ISYNA1	-1.44263836580473	-0.714342862526436	0.495164193230062	0.609482683709484	60.4269913771254
XPNPEP2	-1.39808363340559	-0.810551341268324	0.579758836954486	0.570163922081014	60.4269913771254
REG1A	-1.48397211042486	-0.976245267978465	0.657859579112281	0.508300914684141	60.4269913771254
CD248	-1.4398227647154	-1.03321207704819	0.717596708684083	0.488621050334307	60.4269913771254
GSTK1	-1.44980308600812	-1.04475048659954	0.720615438525617	0.48472873481565	60.4269913771254
ITIH2	-1.32580460046898	-0.223598398656613	0.168651095778005	0.856426653860842	60.6958742403611
KNG1	-1.13289714646538	-0.23134292018781	0.204204698466754	0.85184159323597	60.6958742403611
SOD3	-1.24588880145732	-0.254402070242069	0.204193239352094	0.838334513204081	60.6958742403611
CRTAC1	-1.15783263699614	-0.267234040180126	0.23080541318427	0.830911056702578	60.6958742403611
COL6A2	-1.21502465177952	-0.274652919595397	0.226047199283686	0.826649167675199	60.6958742403611
KIT	-1.07774473654177	-0.277465884313676	0.257450465686335	0.825038938636825	60.6958742403611
OLFM1	-1.18784734476866	-0.281693533017837	0.237146241272863	0.822624797644616	60.6958742403611
CNTN1	-1.19065820864181	-0.286813582132249	0.240886578575239	0.819710519705392	60.6958742403611
GPNMB	-1.108957772019	-0.314027059130183	0.283173144238356	0.804393283632341	60.6958742403611
CFD	-1.216524943954	-0.358017581819063	0.294295306971198	0.780235971545145	60.6958742403611
C4A	-1.31375971873257	-0.40452459008857	0.307913680348511	0.755485206081561	60.6958742403611
LAMP2	-1.20522833104286	-0.405525945405874	0.33647229737371	0.75496101585	60.6958742403611
THBS4	-1.34484187260722	-0.433567549273496	0.322392957941552	0.740428560682387	60.6958742403611
APOM	-1.24449698577044	-0.479632331921387	0.385402566181757	0.717160367672399	60.6958742403611
PRAP1	-1.2699007592092	-0.54734001501463	0.431010069917175	0.684280615977512	60.6958742403611
SPN	-1.2611027735411	-0.673876067941517	0.534354599862875	0.626820353754856	60.6958742403611
IGFBP1	-1.13300740034531	-0.773158743963528	0.682395140338792	0.585134933083407	60.6958742403611
HYAL1	-1.33630803026962	-0.807287034307691	0.60411747592717	0.571455461319775	60.6958742403611
AMY2A	-1.20158737567705	-0.905152136940588	0.753296976368922	0.53397639148678	60.6958742403611
ENTPD5	-1.25293461612436	-1.18745327764325	0.947737625221295	0.439077259586422	60.6958742403611
CLU	-0.836779148600439	-0.135933496084085	0.162448474381134	0.910080775109123	62.3634105590451
GC	-0.921064759736	-0.142410527112155	0.154615107794346	0.906004092945162	62.3634105590451
CTBS	-0.844291087945594	-0.162236646599522	0.192157241638416	0.893638565974919	62.3634105590451
FN1	-0.843799609644654	-0.1634156066761	0.193666369133447	0.892908589232086	62.3634105590451
ITIH1	-0.970481943794793	-0.166473525626799	0.171536963352303	0.891017995339169	62.3634105590451
NEO1	-0.906758047970998	-0.180458970534108	0.199015570843745	0.882422223003552	62.3634105590451
GLIPR2	-0.837170377098325	-0.181641422060036	0.216970675299829	0.881699274639236	62.3634105590451
TGFBI	-0.903166949762308	-0.196017762855913	0.21703380854171	0.872956842984196	62.3634105590451
STXBP5	-0.92034400901238	-0.201291781545351	0.218713632700621	0.869771425774148	62.3634105590451
C1S	-1.07106876038164	-0.204372737159414	0.190811967185554	0.867915962378353	62.3634105590451
A1BG	-1.02312785334026	-0.204667256608033	0.200040743627343	0.867738799475872	62.3634105590451
DPP4	-0.828990832221452	-0.206369087868801	0.248940132806767	0.866715801325158	62.3634105590451
BLMH	-1.04028003569713	-0.210470735727563	0.202321229385623	0.864255188212435	62.3634105590451
SERPINA6	-1.0154411756869	-0.214522996456942	0.211260880091677	0.861831062969621	62.3634105590451
SPTA1	-0.853287247287933	-0.218471930413328	0.256035621190535	0.859475291072494	62.3634105590451
ITGB1	-0.845217386617676	-0.219728098342989	0.25996637293783	0.858727263683332	62.3634105590451
PLTP	-0.932334106490074	-0.220294285314411	0.236282555556983	0.858390321514299	62.3634105590451
F5	-1.02075787930626	-0.2207906568742	0.216300712784364	0.858095035788069	62.3634105590451
PAM	-0.886708311640303	-0.22131058067731	0.249586676669256	0.85778584802494	62.3634105590451
B2M	-0.834531887391345	-0.224263392038253	0.268729566151481	0.856031984991562	62.3634105590451
MMRN2	-1.00760605852303	-0.224572257922388	0.222877042096761	0.855848737133988	62.3634105590451
COL6A3	-1.02880731798956	-0.227532306217734	0.221161243936684	0.854094550422865	62.3634105590451
A2M	-0.874076750573277	-0.227587579295228	0.260374823087288	0.854061828656578	62.3634105590451
APMAP	-0.877994501711757	-0.230541854442174	0.262577788349136	0.852314715125931	62.3634105590451
ANGPTL3	-1.05111703844801	-0.230594655571313	0.219380570513622	0.852283521869879	62.3634105590451
OGN	-0.911936112206035	-0.238274847821165	0.261284584119344	0.847758442793445	62.3634105590451
C1QA	-1.01566551234171	-0.238403653971258	0.234726542423989	0.847682756925223	62.3634105590451
CSPG4	-0.941369501347035	-0.243132292930195	0.258275090261889	0.844908904005035	62.3634105590451
LBP	-0.94306791511365	-0.246497562646677	0.261378378689696	0.842940343352358	62.3634105590451
PGLYRP2	-1.0110040017339	-0.247720327276866	0.245024081855283	0.842226207006143	62.3634105590451
RELN	-0.85093335948049	-0.249248429289707	0.292911808560283	0.841334593624677	62.3634105590451
ICOSLG	-0.836292256226698	-0.25574655153955	0.30581001992469	0.837553613562723	62.3634105590451
TNXB	-1.01943302899732	-0.25578418029305	0.250908272556787	0.837531768552813	62.3634105590451
ESAM	-0.864624849905994	-0.257425548291254	0.297730915690478	0.836579442457238	62.3634105590451
CLEC3B	-1.0568533936169	-0.262991409577317	0.248843795332174	0.833358169315048	62.3634105590451
ADAMTSL4	-0.846479673376151	-0.262995181839797	0.310692849588284	0.833355990308705	62.3634105590451
IGF1	-0.861118830774268	-0.265362360305026	0.308159978416019	0.831989738415536	62.3634105590451
GGH	-0.9450704576028	-0.268410591425752	0.284011196484317	0.830233705711665	62.3634105590451
LDLR	-0.936024701754901	-0.271999836688861	0.290590447216728	0.828170755082356	62.3634105590451
BST1	-1.0039651336332	-0.274424595743627	0.273340763090571	0.826780005207004	62.3634105590451
SHBG	-1.037212862067	-0.276262668126401	0.266350985636501	0.825727313000066	62.3634105590451
COMP	-0.994735219146532	-0.287920986871896	0.289444850579361	0.819081555866451	62.3634105590451
ART4	-1.00075088262731	-0.296359472868915	0.296137108658721	0.814304639453047	62.3634105590451
PROC	-0.870780264574443	-0.304551644365624	0.349745689877871	0.809693811213797	62.3634105590451
APOC4	-0.848971781648727	-0.308653663199717	0.363561745951441	0.807394876374475	62.3634105590451
JCHAIN	-1.05133528676962	-0.318621194819029	0.303063350796528	0.801835837988177	62.3634105590451
SPTB	-0.828624351774268	-0.324122087272315	0.391156845171515	0.798784316906543	62.3634105590451
SGO2	-1.02790158814246	-0.333819234153349	0.324757971000513	0.793433252036707	62.3634105590451
CAMP	-1.02532770604512	-0.335695400132794	0.327403032370629	0.792402095131153	62.3634105590451
TFPI	-1.01922606997272	-0.336018640049959	0.329680185730484	0.792224575081192	62.3634105590451
SAA4	-0.911046399067901	-0.341332851442093	0.374660227833965	0.789311759598524	62.3634105590451
PROZ	-0.928893404092192	-0.35197859566807	0.378922483589018	0.783508811275886	62.3634105590451
TGFBR3	-0.872449757042171	-0.373853042360354	0.428509538048141	0.771718693318264	62.3634105590451
INHBE	-0.896946943840994	-0.383544161519238	0.427610756860141	0.766552144080439	62.3634105590451
IGF2	-1.00818639286368	-0.38729639935675	0.384151583574405	0.764561044977669	62.3634105590451
GPT	-1.00629481966519	-0.391819378705039	0.38936837500108	0.762167830430501	62.3634105590451
ITGB2	-0.833271341361349	-0.392909563992944	0.47152655382463	0.76159210910955	62.3634105590451
TAZ	-1.06000799726149	-0.407369987414224	0.38430840943338	0.753996646783423	62.3634105590451
LILRA1	-0.919810267743035	-0.49874852775967	0.542229789392831	0.707720430231821	62.3634105590451
ECPAS	-0.966438460900342	-0.50393707313486	0.52143731186504	0.705179737804435	62.3634105590451
MBL2	-1.02113273456988	-0.52532356366723	0.514451790528982	0.694803263884543	62.3634105590451
KRT9	-0.950898736635524	-0.526438997980131	0.553622565366719	0.694266277304514	62.3634105590451
PCDH18	-0.960467580159093	-0.541424976358529	0.563709788381246	0.687091920505566	62.3634105590451
INPP5F	-1.04618971697535	-0.54152952550155	0.517620768694966	0.687042130171067	62.3634105590451
ANGPTL6	-0.89161545052874	-0.582918247841866	0.653777643148947	0.667611981662193	62.3634105590451
YARS1	-1.03990462266413	-0.730688595437089	0.702649627198637	0.602616217685553	62.3634105590451
HK3	-1.04180398591538	-0.757400712787476	0.727008845259873	0.591561180199366	62.3634105590451
PRL	-1.01246861555697	-0.90722859765245	0.896056019626224	0.533208395882054	62.3634105590451
SEMG1	-1.03040842808056	-0.988717010171419	0.959538939343888	0.503925717355807	62.3634105590451
TTR	-0.820625378769156	-0.200577411609636	0.244420190745842	0.870202211489345	62.5520759151118
OMD	-0.817665988006901	-0.43081951387755	0.526889365824904	0.741840267890146	62.5520759151118
SELL	-0.749899790301626	-0.161230479971252	0.215002700436016	0.894262026161088	63.572182458381
ABI3BP	-0.780550671002267	-0.165073333594968	0.211483174286437	0.891883182976441	63.572182458381
COLEC10	-0.770342141411433	-0.179678864151182	0.233245534019431	0.882899502911544	63.572182458381
MARCO	-0.758813239991524	-0.223663278817666	0.294754054133484	0.856388139934993	63.572182458381
TSR1	-0.782565303468361	-0.224322975268102	0.28665080635941	0.855996631645336	63.572182458381
HPD	-0.745891817727077	-0.369528377607153	0.495418194468469	0.774035490507106	63.572182458381
KRT7	-0.749117658914198	-0.452194019029292	0.603635508585822	0.730930419331203	63.572182458381
LPA	-0.747282606273607	-0.600896614042661	0.804108926125134	0.659344055259115	63.572182458381
C2	-0.712107985610041	-0.132344317066039	0.185848663040429	0.912347719458245	64.2715971218097
CPN1	-0.702019292578421	-0.138364392462247	0.197094857541669	0.908548608431338	64.2715971218097
SERPINA10	-0.701639733440118	-0.148722386251336	0.211964031059294	0.902048940422983	64.2715971218097
CP	-0.717432851402796	-0.176510827710878	0.246031147536312	0.884840405887897	64.2715971218097
LUM	-0.721882866767362	-0.180460370546466	0.249985667833592	0.882421366688542	64.2715971218097
LYVE1	-0.726185447516502	-0.189734962399871	0.261276183719669	0.876766777403675	64.2715971218097
CNDP1	-0.709654263785372	-0.190008516308936	0.267748009143791	0.876600546679059	64.2715971218097
CTSS	-0.73164985586846	-0.201402260798325	0.275271373571533	0.869704822635248	64.2715971218097
ALB	-0.705923863517599	-0.247753953386967	0.350964128273573	0.842206576758365	64.2715971218097
NID2	-0.724692069271182	-0.266521392305515	0.367771918041761	0.83132160311553	64.2715971218097
IDE	-0.72728641660127	-0.286279151379558	0.393626423984911	0.820014228838893	64.2715971218097
FABP1	-0.710500857100811	-0.308932800905577	0.434809891948861	0.807238673888556	64.2715971218097
ERAP1	-0.70787917498533	-0.34817087233928	0.491850706508628	0.785579467376431	64.2715971218097
TIE1	-0.720283125394415	-0.404258315411944	0.561249182660748	0.75562465699724	64.2715971218097
BPIFB1	-0.691650494343793	-0.367544634583949	0.531402258206521	0.775100541409765	64.4255693488946
PTPRG	-0.652845913216752	-0.144541507572299	0.221402178747054	0.904666837474814	64.7124271050029
APOA1	-0.676941100233085	-0.16527636638024	0.244151767891375	0.891757675658334	64.7124271050029
PLXNB2	-0.647155570539792	-0.165395166713797	0.255572499477739	0.891684245900473	64.7124271050029
PRG4	-0.684434558946649	-0.17052622213294	0.249149052899055	0.888518535462335	64.7124271050029
ECM1	-0.644225928531906	-0.173134463050243	0.268748051548919	0.886913638568099	64.7124271050029
UMOD	-0.671037882890045	-0.192159173941658	0.286361141213162	0.87529475224855	64.7124271050029
SCML4	-0.646198877208423	-0.194761802974789	0.30139607146357	0.873717139598103	64.7124271050029
PLA2G7	-0.672359378100307	-0.207759865650477	0.309001216339816	0.865880678020102	64.7124271050029
ANG	-0.655119440288377	-0.264540907141269	0.403805612950244	0.832463598234703	64.7124271050029
PRSS1	-0.661351944508461	-0.30193428544651	0.456541011111592	0.811164103144844	64.7124271050029
KRT14	-0.665580748604702	-0.340084485932152	0.510959018338635	0.78999504746209	64.7124271050029
RAB27B	-0.654718520788187	-0.426574322740036	0.651538499669296	0.744026379019267	64.7124271050029
LYZ	-0.00367765741711658	-0.000902924863918741	0.245516306036648	0.999374335985725	65.1613932334271
CTSB	-0.00352240304051508	-0.000918708474308971	0.260818669454314	0.999363402525485	65.1613932334271
GOLM1	-0.00590685454244842	-0.0016926416064944	0.286555491476991	0.998827438231169	65.1613932334271
ANPEP	-0.00945211271069526	-0.00193473099365704	0.204687677017208	0.998659845476797	65.1613932334271
HPR	-0.00489249239851419	-0.00210627100148741	0.430510837814908	0.998541109410849	65.1613932334271
TYMP	-0.00735626684759042	-0.0049186437150901	0.668633128323944	0.996596461190843	65.1613932334271
MGP	-0.0159022222521551	-0.0054514778492134	0.342812329168308	0.996228453713231	65.1613932334271
HPX	-0.0287728964843592	-0.00600995834278706	0.208875680835749	0.995842879168439	65.1613932334271
GPC1	-0.0102115830660945	-0.00645489515549613	0.632115031892392	0.995535801909864	65.1613932334271
SERPINA4	-0.031511560845568	-0.00670913907977777	0.212910401762006	0.99536037562733	65.1613932334271
CDH5	-0.0396660459677933	-0.00743623672167182	0.187471086170516	0.99485885464142	65.1613932334271
NECTIN1	-0.03558446473201	-0.0080930096895262	0.227430980077273	0.994406057840701	65.1613932334271
IGFBP3	-0.0384103095488132	-0.00871173233866784	0.226807136964014	0.993979682467169	65.1613932334271
TRHDE	-0.0226528825924004	-0.00938228800699115	0.414176340195165	0.993517794252048	65.1613932334271
F11	-0.0389659233460668	-0.0105862102987455	0.271678671764725	0.992689054118393	65.1613932334271
PEPD	-0.0455056067523879	-0.0109882511125825	0.24147026919943	0.992412456570359	65.1613932334271
LOXL3	-0.0289144086224294	-0.0114028101797974	0.394364288362171	0.992127327373715	65.1613932334271
CSF1R	-0.0553764147033817	-0.0129343228519492	0.233570969179399	0.991074679851478	65.1613932334271
CD14	-0.0505548793701798	-0.0131448052027867	0.260010613546044	0.990930097312444	65.1613932334271
APP	-0.0620709071787767	-0.0134496943892692	0.216682742376093	0.990720703129658	65.1613932334271
ALDH1A3	-0.0506059060572551	-0.0140907040512168	0.278439912433831	0.990280609788713	65.1613932334271
IL13RA1	-0.0495368873052964	-0.0141827647546258	0.28630714455709	0.99021742039784	65.1613932334271
ACAN	-0.0531768488650765	-0.0186138369327207	0.350036478843431	0.987180747064745	65.1613932334271
CEP162	-0.063437721874985	-0.0191685045484693	0.302162561673387	0.986801282291791	65.1613932334271
PRG2	-0.0485950691858409	-0.0214357934715146	0.44111046307061	0.985251677979894	65.1613932334271
C4BPA	-0.0786343573200435	-0.0216680597205112	0.275554610719609	0.985093070453706	65.1613932334271
ORM2	-0.0592110244608541	-0.0220466954299141	0.372341056934249	0.984834566430734	65.1613932334271
C1RL	-0.133452198647541	-0.0231269876150755	0.173297913780769	0.984097396878816	65.1613932334271
APOA4	-0.106690029385315	-0.0239693526641886	0.224663474199847	0.983522966895243	65.1613932334271
IGHG1	-0.0337149706105341	-0.0245220185110515	0.727333231113352	0.983146272279794	65.1613932334271
CFB	-0.120870992193305	-0.0250680042389746	0.207394708888334	0.982774272475111	65.1613932334271
PARP14	-0.0490376582697127	-0.0279609437126975	0.57019329020381	0.980805555757275	65.1613932334271
OSMR	-0.0934728127645901	-0.0285623274293272	0.305568288623784	0.980396794685785	65.1613932334271
CDH1	-0.121170211981584	-0.029448028543122	0.243030263474308	0.979795092997473	65.1613932334271
GSS	-0.153183233625763	-0.0297925333120261	0.194489518251138	0.979561153201308	65.1613932334271
WDR87	-0.0645600240764382	-0.0308162904794003	0.477327741435075	0.978866289079002	65.1613932334271
GANAB	-0.17037140455963	-0.0326127145413047	0.191421292942914	0.977648176757912	65.1613932334271
LAMA2	-0.116342512630814	-0.033388932733958	0.286988238253974	0.977122310814207	65.1613932334271
AXL	-0.137170917110935	-0.0338608716734115	0.246851682459971	0.976802723765582	65.1613932334271
MASP2	-0.140289311718643	-0.0351638492861817	0.250652375832484	0.975920917512891	65.1613932334271
C6orf120	-0.105145321671157	-0.0353320966209019	0.336031085923189	0.975807112089915	65.1613932334271
CLSTN1	-0.21033321663803	-0.0353861448747566	0.168238500035179	0.975770555727619	65.1613932334271
MAN2A2	-0.177401326838643	-0.0354119414739777	0.199614862555042	0.975753108286406	65.1613932334271
FCGR3A	-0.0556786760392834	-0.035747514045708	0.64203240070735	0.975526173353799	65.1613932334271
PLXDC2	-0.198472475881924	-0.036611002593105	0.184463878078922	0.974942471587677	65.1613932334271
BAIAP3	-0.0356030337891687	-0.0391882194844992	1.10069888191442	0.973202398187625	65.1613932334271
ITGB3	-0.172028333437806	-0.0394586787851186	0.22937313869511	0.97301997088167	65.1613932334271
FGA	-0.15162089599078	-0.0402017621614199	0.265146580876719	0.972518930279718	65.1613932334271
ITGA2B	-0.130113160054421	-0.0408575356186009	0.314015397070611	0.972076974661481	65.1613932334271
NUCB1	-0.17360477952416	-0.0411717204316897	0.237157758815966	0.971865302367185	65.1613932334271
HPSE	-0.123364787908011	-0.0415527328722565	0.336828146644575	0.971608668866803	65.1613932334271
TIMP2	-0.145728119547678	-0.0418245837312714	0.287004209352936	0.971425603312596	65.1613932334271
LGALS3	-0.162905287774957	-0.0425724040172195	0.261332241566219	0.970922195796506	65.1613932334271
ITIH5	-0.127529241512534	-0.042923942509141	0.336581179344052	0.970685642031334	65.1613932334271
MENT	-0.161197393718056	-0.0445731534434852	0.276512866712016	0.969576640706373	65.1613932334271
SERPINF1	-0.23874331165105	-0.0452841859480237	0.189677296653285	0.96909890242491	65.1613932334271
SERPINA7	-0.191091117526442	-0.0466246222643356	0.243991572543313	0.968198911752861	65.1613932334271
PLXNB1	-0.192557207141329	-0.047711018356333	0.247775812002275	0.967470101057619	65.1613932334271
TMEM39B	-0.0857570579670745	-0.0484239817972494	0.564664681195585	0.966992106483349	65.1613932334271
PON3	-0.196211825805014	-0.0488110481116699	0.248767106220071	0.966732703175832	65.1613932334271
ALPL	-0.158316663997811	-0.0495329189839513	0.312872427533188	0.966249107129249	65.1613932334271
PCDH12	-0.168423953888587	-0.0498837644425016	0.296179749321761	0.966014155955224	65.1613932334271
B4GAT1	-0.257516984441468	-0.050669021384607	0.196759920494191	0.965488498838529	65.1613932334271
CLC	-0.0566180861721285	-0.0506791963309858	0.895106135818731	0.965481689527632	65.1613932334271
ENPEP	-0.265875944053081	-0.0508583401113043	0.19128597847555	0.965361810206814	65.1613932334271
SPP1	-0.197424878156163	-0.0521260733021922	0.26402991248631	0.964513894584148	65.1613932334271
ENG	-0.23731751838363	-0.0532648046524358	0.224445312824871	0.963752896012082	65.1613932334271
C3	-0.298047174223646	-0.0540967324481052	0.18150392664858	0.963197309645213	65.1613932334271
ADAMTS13	-0.285439216694638	-0.05417491380706	0.189794921785454	0.96314511425249	65.1613932334271
SERPIND1	-0.279598632927823	-0.0548066646570469	0.19601907235074	0.962723448880462	65.1613932334271
ALCAM	-0.260597857272996	-0.0554242629781196	0.212681192232746	0.962311408135936	65.1613932334271
PRR16	-0.220661280962883	-0.0554651901320646	0.251358960167526	0.962284109152166	65.1613932334271
AK9	-0.220580125378937	-0.0564679692264409	0.255997538896281	0.96161548336546	65.1613932334271
IL6ST	-0.309782022628879	-0.0573638462465205	0.185174871542636	0.961018529911559	65.1613932334271
PROS1	-0.334174222328735	-0.0587155116131193	0.175703293940367	0.960118570384627	65.1613932334271
FAM3C	-0.267858458565804	-0.0600012254289428	0.224003474634356	0.959263304524157	65.1613932334271
ITIH4	-0.364839842219921	-0.0613627576363669	0.168190944451122	0.958358434301662	65.1613932334271
CACNA2D1	-0.230300076912461	-0.0632306448892148	0.274557636874995	0.957118430621775	65.1613932334271
MINPP1	-0.303774569648536	-0.0643881454669959	0.211960288649218	0.956350824999186	65.1613932334271
GPX3	-0.294847762949275	-0.0645745590783697	0.219009832167114	0.95622726091342	65.1613932334271
HSPG2	-0.346305748500103	-0.0650985776349877	0.187980066507526	0.955880001219518	65.1613932334271
ACE	-0.273389445855918	-0.0658565261878881	0.240889058396921	0.955377942531331	65.1613932334271
LMAN2	-0.338957072821996	-0.0695555382802997	0.205204563814566	0.952931529482845	65.1613932334271
HYDIN	-0.352193913473201	-0.0711028899572952	0.201885629584299	0.951910017868603	65.1613932334271
F2	-0.313347254525929	-0.0725975034304724	0.231683866323664	0.950924362007032	65.1613932334271
IGFBP7	-0.332480775808323	-0.0733629983011674	0.220653353935452	0.950419934795727	65.1613932334271
GPLD1	-0.348865195104961	-0.0741639704860759	0.212586327116302	0.949892416070894	65.1613932334271
PPFIBP1	-0.154488397379503	-0.0750065329443697	0.485515638822476	0.949337822061949	65.1613932334271
CFH	-0.332507617803381	-0.0757897456728607	0.227933862609057	0.948822583805787	65.1613932334271
GNPTG	-0.353557676227907	-0.0761967271529453	0.215514277517279	0.948554960540208	65.1613932334271
AFM	-0.34415855930585	-0.0781974705673427	0.227213499280863	0.947240407089401	65.1613932334271
MYRF	-0.0932419102729313	-0.0785069485621905	0.841970615277941	0.947037232743196	65.1613932334271
PPBP	-0.467627659734069	-0.0798905636345246	0.170842254455087	0.94612941313106	65.1613932334271
MASP1	-0.317715995151926	-0.0809280422658265	0.254718186999456	0.945449272032252	65.1613932334271
EGFR	-0.383918525105736	-0.0818208853820916	0.213120441009084	0.944864341261885	65.1613932334271
C8A	-0.468313252976325	-0.0819571752452433	0.175005030765992	0.944775085150461	65.1613932334271
FCN3	-0.301404453747816	-0.0867835783206701	0.287930643497662	0.94161970827484	65.1613932334271
GP5	-0.425021455662243	-0.0872455571004842	0.205273300766766	0.941318231753499	65.1613932334271
PCOLCE	-0.243891330619032	-0.0881353168514885	0.361371257550599	0.940737867343291	65.1613932334271
CFI	-0.293037420012751	-0.0883289801602736	0.301425600035757	0.940611593823678	65.1613932334271
CPN2	-0.487527590169549	-0.0906367467984097	0.185911010219727	0.939108173655003	65.1613932334271
C1R	-0.438610880174708	-0.0911605096691552	0.207839143508807	0.938767297236613	65.1613932334271
CD109	-0.344887178515383	-0.0912379089548541	0.264544218047191	0.938716934570111	65.1613932334271
MEGF8	-0.439167191651854	-0.092067356031782	0.209640787795386	0.938177394186424	65.1613932334271
CRHBP	-0.304595134726418	-0.0925348775214783	0.30379630851488	0.937873416548307	65.1613932334271
ANXA3	-0.210772994196208	-0.0936101298829826	0.444127722529011	0.937174672276312	65.1613932334271
MST1	-0.286951310403755	-0.0940247348734946	0.32766790554536	0.936905383578283	65.1613932334271
FGB	-0.348259256980886	-0.0942993055077839	0.270773292073495	0.936727090716396	65.1613932334271
DPEP2	-0.438792523281574	-0.0945527313527794	0.215483916283835	0.936562558366327	65.1613932334271
COL3A1	-0.259940808522997	-0.0945873512526703	0.363880345645313	0.936540084238348	65.1613932334271
C8B	-0.431765114320264	-0.0951309719463218	0.220330380549824	0.936187253843272	65.1613932334271
KLKB1	-0.557346160620309	-0.0959116480835149	0.172086317014848	0.935680797993987	65.1613932334271
CCL14	-0.281300763352103	-0.0967735987687899	0.344021813576307	0.935121934338301	65.1613932334271
EEF2	-0.452722003907914	-0.0991085722558669	0.21891706477785	0.93360968202492	65.1613932334271
IHH	-0.345262168800219	-0.100627493278871	0.291452416082973	0.932627261559979	65.1613932334271
F13B	-0.352371245894226	-0.100883093129475	0.286297745076958	0.932462044194855	65.1613932334271
CILP2	-0.29050284247572	-0.101881729871419	0.35070820307011	0.931816815217443	65.1613932334271
ITIH3	-0.37930306129438	-0.102191626327514	0.269419460994548	0.931616678869358	65.1613932334271
PLG	-0.489420041715372	-0.103404662235203	0.211279991462506	0.930833693213868	65.1613932334271
GSN	-0.567038062459303	-0.103674068472568	0.182834408016497	0.930659887258443	65.1613932334271
PROCR	-0.285541907844424	-0.104400626093502	0.365622779793097	0.930191314360129	65.1613932334271
PCSK9	-0.471179880411672	-0.104856985770994	0.222541305624891	0.92989711866171	65.1613932334271
SEMA4B	-0.483869335661475	-0.106022304263941	0.219113501207931	0.929146309410018	65.1613932334271
LRP1	-0.608716163149578	-0.106476777032613	0.174920239478591	0.928853659071951	65.1613932334271
RCN1	-0.351445225967763	-0.107214825311507	0.30506837876734	0.928378601279239	65.1613932334271
C7	-0.456006027384321	-0.10776327327785	0.236319844051157	0.92802574043727	65.1613932334271
NCAM1	-0.530443647730998	-0.10862730894878	0.204785766430495	0.927470108613676	65.1613932334271
F9	-0.418507624135766	-0.108975292189218	0.260390219686573	0.927246426460293	65.1613932334271
NASP	-0.403084495444614	-0.109702257753677	0.272156976994791	0.926779310126141	65.1613932334271
F7	-0.373188460140165	-0.110097541374925	0.295018611597941	0.92652541689908	65.1613932334271
APOA2	-0.436273478452032	-0.110428882035084	0.253118485283367	0.926312648237799	65.1613932334271
FAH	-0.348591973618973	-0.110740057890007	0.317678163212821	0.926112872790939	65.1613932334271
APOE	-0.44328230055826	-0.112313395550633	0.253367651740635	0.925103446688337	65.1613932334271
LAMP1	-0.517925497339691	-0.112701383454187	0.217601535419813	0.924854689551771	65.1613932334271
ADA2	-0.44149632693763	-0.11363200007157	0.257379264873529	0.92425830044407	65.1613932334271
NEGR1	-0.368536687234408	-0.114909594877384	0.311799608716555	0.923440175423084	65.1613932334271
AOC3	-0.486878829801078	-0.115890936538642	0.238028292554826	0.922812251883145	65.1613932334271
CRIPT	-0.304142610896663	-0.117361151108597	0.385875398263322	0.92187231592406	65.1613932334271
PON1	-0.567814220651803	-0.122300947860023	0.215389018823148	0.918721217176603	65.1613932334271
F10	-0.578258771882155	-0.123343762459381	0.21330201711928	0.91805738337848	65.1613932334271
SSC5D	-0.428444831883083	-0.123399816982822	0.288017984580325	0.918021713837841	65.1613932334271
INHBC	-0.433050211752161	-0.126383379941355	0.291844632588901	0.916125162392456	65.1613932334271
MMP2	-0.402222489385954	-0.126528806127691	0.314574170929264	0.916032820026131	65.1613932334271
B3GNT8	-0.435932336426661	-0.127019967237286	0.291375419126898	0.91572101253712	65.1613932334271
CBLN4	-0.424572503349197	-0.127053930407715	0.299251433866921	0.915699455366785	65.1613932334271
DNAH7	-0.634215120525675	-0.127487246353459	0.201015778759406	0.915424464753812	65.1613932334271
CDH23	-0.144403616942878	-0.127553980060807	0.883315686692693	0.915382121601773	65.1613932334271
MUC6	-0.209613565773693	-0.12780222793983	0.609703992525988	0.915224623229724	65.1613932334271
CHL1	-0.636961477794677	-0.130718037582129	0.205221260844076	0.913376744248669	65.1613932334271
APOD	-0.579185236072612	-0.131880795759759	0.227700548194266	0.912640893370442	65.1613932334271
ITGB6	-0.531692053187181	-0.136757478403224	0.257211815718221	0.909561139052583	65.1613932334271
ISLR	-0.523209848286328	-0.138140146889572	0.264024362962631	0.908689839829571	65.1613932334271
CD59	-0.335714613867744	-0.138306914036901	0.411977639112809	0.908584806645225	65.1613932334271
KRT5	-0.279279039288905	-0.138426324917038	0.495655976436672	0.908509606815417	65.1613932334271
IGFBP5	-0.61802402223707	-0.139608016004495	0.225894157801753	0.90776576413301	65.1613932334271
CADM1	-0.389539746924051	-0.144293563347283	0.370420642531803	0.904822328543655	65.1613932334271
FLT4	-0.434362263646376	-0.14438957635646	0.332417404643628	0.904762113583924	65.1613932334271
COL15A1	-0.566364384700063	-0.14443559009124	0.255022374275406	0.904733257298391	65.1613932334271
GUCA2A	-0.522678181100802	-0.144471975478982	0.276407129095599	0.904710439825311	65.1613932334271
EFEMP1	-0.303671457379193	-0.14695520720435	0.483928283786143	0.903154550859024	65.1613932334271
SNED1	-0.624851600505603	-0.151857605055985	0.243029872905997	0.900090764956529	65.1613932334271
SPP2	-0.470861869760056	-0.153576988613079	0.326161446649607	0.899018688475419	65.1613932334271
ATRN	-0.6289603458987	-0.156197604883499	0.248342532088113	0.897387127791243	65.1613932334271
TK2	-0.394422971062265	-0.159465581651839	0.404300949365003	0.895356676991015	65.1613932334271
CPB2	-0.630765006784027	-0.162458526010187	0.257557924524835	0.893501139321133	65.1613932334271
ZNF550	-0.412001208136554	-0.167246330116766	0.405936504102032	0.890540833988189	65.1613932334271
POSTN	-0.575979675816429	-0.169446984408721	0.294189172853254	0.889183458717317	65.1613932334271
LILRA2	-0.522835426758165	-0.173003871183845	0.330895464097667	0.886993925078009	65.1613932334271
VNN1	-0.329221667156204	-0.173501195981371	0.52700418377704	0.886688213865005	65.1613932334271
HLA-B	-0.483454156311721	-0.17823206549502	0.368663839514289	0.883785357855159	65.1613932334271
FUCA1	-0.360459975613745	-0.180043040878838	0.499481365642007	0.882676662419035	65.1613932334271
APOC2	-0.613399659673367	-0.18153048867438	0.295941619483526	0.881767073892333	65.1613932334271
RASSF5	-0.305038361997764	-0.181759452766986	0.595857686805696	0.881627143434202	65.1613932334271
L1CAM	-0.57334396833016	-0.182245569965804	0.317864283977011	0.881330128535596	65.1613932334271
KRT1	-0.391779629425028	-0.183144498884992	0.467468150791233	0.880781151554197	65.1613932334271
ALDOB	-0.382669116230195	-0.183571322368184	0.479712928434384	0.8805206096774	65.1613932334271
TSPYL1	-0.546657822807179	-0.186930243212149	0.341951098865157	0.878472942889978	65.1613932334271
CD5L	-0.491911297794191	-0.187202035373378	0.380560552711072	0.878307461229649	65.1613932334271
FUCA2	-0.315206790212263	-0.187814588518755	0.595845630077572	0.87793462027421	65.1613932334271
GOT1	-0.603268124822575	-0.189081933893181	0.313429346111717	0.877163731218884	65.1613932334271
IGFBP6	-0.530344482130712	-0.194078069509247	0.365947183478783	0.874131316685435	65.1613932334271
CD93	-0.45975678123427	-0.205032980098215	0.445959664907564	0.867518855390491	65.1613932334271
MADCAM1	-0.500927829019344	-0.207241616849689	0.4137155191705	0.866191777884611	65.1613932334271
ACY1	-0.403994104593407	-0.207383048951572	0.5133318694348	0.866106866440676	65.1613932334271
ICAM2	-0.548240915883605	-0.210346253959175	0.383674855095698	0.864329762985794	65.1613932334271
ASL	-0.422863573568544	-0.212690639392486	0.502976971030137	0.862926364104496	65.1613932334271
ADIPOQ	-0.63926843738849	-0.231594564206718	0.36228061743955	0.851693022580414	65.1613932334271
KCTD12	-0.590927792092906	-0.233529918208017	0.395191969869816	0.850551255025099	65.1613932334271
ERP44	-0.418992130162462	-0.236386778042389	0.564179518003672	0.848868639256134	65.1613932334271
BDP1	-0.429304344261435	-0.246945327957918	0.575222056936686	0.842678762860197	65.1613932334271
PLEK	-0.394843099494742	-0.24942658085077	0.631710624219967	0.841230707624473	65.1613932334271
CARS1	-0.621970374524492	-0.25303426929092	0.406826883811579	0.839129704466112	65.1613932334271
APOA5	-0.493648171591494	-0.258122060923082	0.522886694973286	0.836175651289633	65.1613932334271
PTPRZ1	-0.541260595993403	-0.258675000877275	0.477912123646311	0.83585523268318	65.1613932334271
KRT16	-0.323614284436337	-0.288211162455681	0.890600867503979	0.818916826966058	65.1613932334271
FABP6	-0.385547686031388	-0.302461044662587	0.784497107934824	0.810867983619661	65.1613932334271
WARS1	-0.479065228866819	-0.305992885232835	0.638729064007903	0.808885337435303	65.1613932334271
CRP	-0.419483039492451	-0.307356142402098	0.732702191664245	0.808121352069128	65.1613932334271
CDC42BPG	-0.35421875781987	-0.316243342086826	0.892791065140724	0.803158515073584	65.1613932334271
LAMC1	-0.530661765705809	-0.33243545658758	0.626454510332817	0.79419464777172	65.1613932334271
PRSS12	-0.603537048155749	-0.336911761860049	0.55822879952368	0.791734288457187	65.1613932334271
TPM1	-0.607493900153499	-0.369675138678605	0.608524856933045	0.773956754185917	65.1613932334271
PZP	-0.398444555380016	-0.379665421066253	0.952868889635467	0.76861582155036	65.1613932334271
CR2	-0.565717045767329	-0.454678484058977	0.803720671775515	0.729672767318886	65.1613932334271
RNASE4	-0.427990003531386	-0.463322642522876	1.08255482300978	0.725313877485118	65.1613932334271
